# Supplementary material for: The immune factors have complex causal regulation effects on bone mineral density
Source: Front Immunol. 2022 Oct 20;13:959417. doi: 10.3389/fimmu.2022.959417 (PMC9630477; doi:10.3389/fimmu.2022.959417)
Supplement: Supplementary file 1 [file DataSheet_1.zip]

Archive with 10 entries (8 files):
- Data Sheet 1/
- Data Sheet 1/959417-Supplementary-Material/
- Data Sheet 1/959417-Supplementary-Material/FiguresS1-S15.docx
- Data Sheet 1/959417-Supplementary-Material/Supplementary-Results.docx
- Data Sheet 1/959417-Supplementary-Material/Tables S3-S6-Captions.docx
- Data Sheet 1/959417-Supplementary-Material/TableS1.xlsx
- Data Sheet 1/959417-Supplementary-Material/TableS2.xlsx
- Data Sheet 1/959417-Supplementary-Material/TableS7.xlsx
- Data Sheet 1/959417-Supplementary-Material/TableS8.xlsx
- Data Sheet 1/959417-Supplementary-Material/TableS9.xlsx
