# Supplementary material for: The immune factors have complex causal regulation effects on bone mineral density
Source: Front Immunol. 2022 Oct 20;13:959417. doi: 10.3389/fimmu.2022.959417 (PMC9630477; doi:10.3389/fimmu.2022.959417)
Supplement: Supplementary file 1 [file DataSheet_1.zip › Data Sheet 1/959417-Supplementary-Material/TableS1.xlsx]

## Sheet: Table S1
Table S1 The instrumental variables for significant immune traits used in MR analyses
SNP	CHR	POS		Traits ID	Traits	Immune traits						Phenotype	Outcomes
						Effect Allele	BETA	SE	Z	P			Effect Allele	BETA	SE	Z	P
rs3115859	1	754503		90002085	SSC-A on HLA DR+ CD4+	A	-0.184	0.0376	-4.89362	1.043e-06		TB-BMD	A	-0.0315	0.0091	-3.46154	0.0005645
rs3115859	1	754503		90002085	SSC-A on HLA DR+ CD4+	A	-0.184	0.0376	-4.89362	1.043e-06		LS-BMD	G	-0.005016	0.012773	-0.392704	0.701338
rs3115859	1	754503		90002085	SSC-A on HLA DR+ CD4+	A	-0.184	0.0376	-4.89362	1.043e-06		FA-BMD	G	0.008624	0.024362	0.354014	0.728514
rs3115859	1	754503		90002085	SSC-A on HLA DR+ CD4+	A	-0.184	0.0376	-4.89362	1.043e-06		FN-BMD	G	0.007659	0.011239	0.681436	0.504941
rs72631887	1	835092		90001669	CD28+ CD45RA- CD8dim AC	G	-3.635	0.8204	-4.43077	9.682e-06		TB-BMD	T	-0.0388	0.0314	-1.23567	0.2153
rs72631887	1	835092		90001669	CD28+ CD45RA- CD8dim AC	G	-3.635	0.8204	-4.43077	9.682e-06		LS-BMD	G	-0.015139	0.038203	-0.396291	0.698743
rs72631887	1	835092		90001669	CD28+ CD45RA- CD8dim AC	G	-3.635	0.8204	-4.43077	9.682e-06		FA-BMD	G	0.025777	0.060501	0.42605	0.676149
rs72631887	1	835092		90001669	CD28+ CD45RA- CD8dim AC	G	-3.635	0.8204	-4.43077	9.682e-06		FN-BMD	G	-0.005279	0.034909	-0.15123	0.882345
rs142709521	1	978139		90001565	CM DN (CD4-CD8-) %T cell	C	-0.2947	0.0665	-4.43158	9.671e-06		TB-BMD	C	0.0289	0.0496	0.582661	0.5598
rs142709521	1	978139		90001565	CM DN (CD4-CD8-) %T cell	C	-0.2947	0.0665	-4.43158	9.671e-06		LS-BMD	C	-0.031457	0.089117	-0.352992	0.730293
rs142709521	1	978139		90001565	CM DN (CD4-CD8-) %T cell	C	-0.2947	0.0665	-4.43158	9.671e-06		FA-BMD	C	0.083538	0.127422	0.655605	0.520352
rs142709521	1	978139		90001565	CM DN (CD4-CD8-) %T cell	C	-0.2947	0.0665	-4.43158	9.671e-06		FN-BMD	C	0.032283	0.074267	0.434689	0.670616
rs567921813	1	1095620		90001986	CD14 on CD14+ CD16- monocyte	C	0.2807	0.05883	4.77138	1.902e-06		TB-BMD	C	-0.0452	0.0514	-0.879377	0.3793
rs112695918	1	1104584		90001749	CD20 on IgD+ CD38- naive	C	1.187	0.2474	4.7979	1.754e-06		TB-BMD	T	-0.0221	0.0239	-0.924686	0.3554
rs112695918	1	1104584		90001749	CD20 on IgD+ CD38- naive	C	1.187	0.2474	4.7979	1.754e-06		LS-BMD	T	-0.014908	0.03571	-0.417485	0.682377
rs112695918	1	1104584		90001749	CD20 on IgD+ CD38- naive	C	1.187	0.2474	4.7979	1.754e-06		FA-BMD	T	-0.015497	0.051673	-0.299899	0.768769
rs112695918	1	1104584		90001749	CD20 on IgD+ CD38- naive	C	1.187	0.2474	4.7979	1.754e-06		FN-BMD	T	0.001533	0.03142	0.048798	0.961802
rs1756271	1	1155034		90002041	CD45 on lymphocyte	T	2.405	0.4895	4.91318	9.882e-07		TB-BMD	T	0.0541	0.0489	1.10634	0.2688
rs1756271	1	1155034		90002041	CD45 on lymphocyte	T	2.405	0.4895	4.91318	9.882e-07		LS-BMD	T	0.01152	0.067375	0.170983	0.86736
rs1756271	1	1155034		90002041	CD45 on lymphocyte	T	2.405	0.4895	4.91318	9.882e-07		FA-BMD	T	-0.044847	0.118424	-0.378701	0.710411
rs1756271	1	1155034		90002041	CD45 on lymphocyte	T	2.405	0.4895	4.91318	9.882e-07		FN-BMD	T	0.084037	0.065931	1.27462	0.212313
rs140694131	1	1165957		90001624	HLA DR+ CD4+ AC	A	-0.3335	0.07455	-4.47351	7.932e-06		TB-BMD	A	-0.0294	0.0407	-0.722359	0.4693
rs140694131	1	1165957		90001624	HLA DR+ CD4+ AC	A	-0.3335	0.07455	-4.47351	7.932e-06		LS-BMD	A	-0.005252	0.044759	-0.117331	0.908748
rs140694131	1	1165957		90001624	HLA DR+ CD4+ AC	A	-0.3335	0.07455	-4.47351	7.932e-06		FA-BMD	A	-0.115753	0.068782	-1.6829	0.09892
rs140694131	1	1165957		90001624	HLA DR+ CD4+ AC	A	-0.3335	0.07455	-4.47351	7.932e-06		FN-BMD	A	0.007403	0.038928	0.190169	0.852372
rs151321252	1	1184085		90001697	CD45RA- CD28- CD8br %T cell	A	36.3	7.926	4.57986	4.801e-06		TB-BMD	A	-0.0238	0.0253	-0.940711	0.3477
rs151321252	1	1184085		90001697	CD45RA- CD28- CD8br %T cell	A	36.3	7.926	4.57986	4.801e-06		LS-BMD	A	-0.000313	0.038419	-0.00816	0.993638
rs151321252	1	1184085		90001697	CD45RA- CD28- CD8br %T cell	A	36.3	7.926	4.57986	4.801e-06		FA-BMD	A	0.047545	0.062829	0.756734	0.458104
rs151321252	1	1184085		90001697	CD45RA- CD28- CD8br %T cell	A	36.3	7.926	4.57986	4.801e-06		FN-BMD	A	-0.027092	0.033651	-0.805078	0.430853
rs151321252	1	1184085		90001695	CD45RA- CD28- CD8br AC	A	995.8	170.5	5.84047	5.705e-09		TB-BMD	A	-0.0238	0.0253	-0.940711	0.3477
rs151321252	1	1184085		90001695	CD45RA- CD28- CD8br AC	A	995.8	170.5	5.84047	5.705e-09		LS-BMD	A	-0.000313	0.038419	-0.00816	0.993638
rs151321252	1	1184085		90001695	CD45RA- CD28- CD8br AC	A	995.8	170.5	5.84047	5.705e-09		FA-BMD	A	0.047545	0.062829	0.756734	0.458104
rs151321252	1	1184085		90001695	CD45RA- CD28- CD8br AC	A	995.8	170.5	5.84047	5.705e-09		FN-BMD	A	-0.027092	0.033651	-0.805078	0.430853
rs148758835	1	1269802		90001695	CD45RA- CD28- CD8br AC	T	128.5	22.51	5.70857	1.239e-08		LS-BMD	C	-0.217201	0.113255	-1.91781	0.060126
rs148758835	1	1269802		90001695	CD45RA- CD28- CD8br AC	T	128.5	22.51	5.70857	1.239e-08		FA-BMD	C	-0.261047	0.16728	-1.56054	0.12606
rs148758835	1	1269802		90001695	CD45RA- CD28- CD8br AC	T	128.5	22.51	5.70857	1.239e-08		FN-BMD	C	0.051904	0.106698	0.486457	0.633218
rs112449175	1	1779914		90001433	IgD- CD27- %lymphocyte	T	0.359	0.07498	4.78794	1.752e-06		TB-BMD	T	0.0318	0.0568	0.559859	0.5757
rs112449175	1	1779914		90001433	IgD- CD27- %lymphocyte	T	0.359	0.07498	4.78794	1.752e-06		LS-BMD	T	-0.074016	0.058419	-1.267	0.215913
rs112449175	1	1779914		90001433	IgD- CD27- %lymphocyte	T	0.359	0.07498	4.78794	1.752e-06		FA-BMD	T	0.067802	0.090901	0.745887	0.464574
rs112449175	1	1779914		90001433	IgD- CD27- %lymphocyte	T	0.359	0.07498	4.78794	1.752e-06		FN-BMD	T	0.026902	0.050134	0.536606	0.599571
rs112449175	1	1779914		90001401	IgD- CD27- AC	T	0.3692	0.07482	4.93451	8.403e-07		TB-BMD	T	0.0318	0.0568	0.559859	0.5757
rs112449175	1	1779914		90001401	IgD- CD27- AC	T	0.3692	0.07482	4.93451	8.403e-07		LS-BMD	T	-0.074016	0.058419	-1.267	0.215913
rs112449175	1	1779914		90001401	IgD- CD27- AC	T	0.3692	0.07482	4.93451	8.403e-07		FA-BMD	T	0.067802	0.090901	0.745887	0.464574
rs112449175	1	1779914		90001401	IgD- CD27- AC	T	0.3692	0.07482	4.93451	8.403e-07		FN-BMD	T	0.026902	0.050134	0.536606	0.599571
rs191110510	1	1955661		90001700	CD45RA+ CD28- CD8br %T cell	T	10.71	2.272	4.71391	2.52e-06		TB-BMD	T	-0.0195	0.0485	-0.402062	0.6881
rs191110510	1	1955661		90001700	CD45RA+ CD28- CD8br %T cell	T	10.71	2.272	4.71391	2.52e-06		LS-BMD	T	0.013456	0.05338	0.252086	0.805522
rs191110510	1	1955661		90001700	CD45RA+ CD28- CD8br %T cell	T	10.71	2.272	4.71391	2.52e-06		FA-BMD	T	0.024234	0.092496	0.262001	0.797255
rs191110510	1	1955661		90001700	CD45RA+ CD28- CD8br %T cell	T	10.71	2.272	4.71391	2.52e-06		FN-BMD	T	-0.006966	0.046852	-0.148675	0.884317
rs191110510	1	1955661		90001698	CD45RA+ CD28- CD8br AC	T	464.5	53.44	8.69199	5.398e-18		TB-BMD	T	-0.0195	0.0485	-0.402062	0.6881
rs191110510	1	1955661		90001698	CD45RA+ CD28- CD8br AC	T	464.5	53.44	8.69199	5.398e-18		LS-BMD	T	0.013456	0.05338	0.252086	0.805522
rs191110510	1	1955661		90001698	CD45RA+ CD28- CD8br AC	T	464.5	53.44	8.69199	5.398e-18		FA-BMD	T	0.024234	0.092496	0.262001	0.797255
rs191110510	1	1955661		90001698	CD45RA+ CD28- CD8br AC	T	464.5	53.44	8.69199	5.398e-18		FN-BMD	T	-0.006966	0.046852	-0.148675	0.884317
rs80240763	1	2011782		90001697	CD45RA- CD28- CD8br %T cell	A	7.409	1.573	4.71011	2.575e-06		TB-BMD	A	-0.0613	0.0635	-0.965354	0.3346
rs569556109	1	2368814		90001695	CD45RA- CD28- CD8br AC	T	305.9	58.79	5.20327	2.065e-07		TB-BMD	T	-0.0001	0.066	-0.00151515	0.9987
rs569556109	1	2368814		90001695	CD45RA- CD28- CD8br AC	T	305.9	58.79	5.20327	2.065e-07		LS-BMD	T	-0.050921	0.064468	-0.789865	0.440463
rs569556109	1	2368814		90001695	CD45RA- CD28- CD8br AC	T	305.9	58.79	5.20327	2.065e-07		FA-BMD	T	0.124275	0.095661	1.29912	0.202712
rs569556109	1	2368814		90001695	CD45RA- CD28- CD8br AC	T	305.9	58.79	5.20327	2.065e-07		FN-BMD	T	0.027821	0.055514	0.50116	0.623895
rs116385750	1	2391582		90001698	CD45RA+ CD28- CD8br AC	A	207.4	39.55	5.24399	1.658e-07		TB-BMD	A	0.031	0.027	1.14815	0.2507
rs116385750	1	2391582		90001698	CD45RA+ CD28- CD8br AC	A	207.4	39.55	5.24399	1.658e-07		LS-BMD	A	-0.025515	0.03376	-0.755777	0.460445
rs116385750	1	2391582		90001698	CD45RA+ CD28- CD8br AC	A	207.4	39.55	5.24399	1.658e-07		FA-BMD	A	0.005914	0.055551	0.10646	0.916842
rs116385750	1	2391582		90001698	CD45RA+ CD28- CD8br AC	A	207.4	39.55	5.24399	1.658e-07		FN-BMD	A	-0.008553	0.029152	-0.293393	0.774056
rs2258734	1	2483961		90001874	HVEM on TD CD8br	A	0.2157	0.04487	4.80722	1.72e-06		TB-BMD	A	0.008	0.0064	1.25	0.208
rs2258734	1	2483961		90001874	HVEM on TD CD8br	A	0.2157	0.04487	4.80722	1.72e-06		LS-BMD	A	-0.0013	0.00949	-0.13696	0.89357
rs2258734	1	2483961		90001874	HVEM on TD CD8br	A	0.2157	0.04487	4.80722	1.72e-06		FA-BMD	A	0.006031	0.016766	0.359685	0.724342
rs2258734	1	2483961		90001874	HVEM on TD CD8br	A	0.2157	0.04487	4.80722	1.72e-06		FN-BMD	A	-0.001366	0.008706	-0.156871	0.877991
rs2227313	1	2487766		90001879	HVEM on TD CD4+	C	0.2382	0.03976	5.99095	2.74e-09		TB-BMD	T	-0.0061	0.0059	-1.0339	0.294
rs2227313	1	2487766		90001879	HVEM on TD CD4+	C	0.2382	0.03976	5.99095	2.74e-09		LS-BMD	T	-6.5e-05	0.009016	-0.007174	0.994386
rs2227313	1	2487766		90001879	HVEM on TD CD4+	C	0.2382	0.03976	5.99095	2.74e-09		FA-BMD	T	-0.007185	0.015905	-0.451757	0.65789
rs2227313	1	2487766		90001879	HVEM on TD CD4+	C	0.2382	0.03976	5.99095	2.74e-09		FN-BMD	T	0.001093	0.007748	0.141011	0.889954
rs2227313	1	2487766		90001881	HVEM on CD8br	C	0.2584	0.03896	6.63244	4.899e-11		TB-BMD	T	-0.0061	0.0059	-1.0339	0.294
rs2227313	1	2487766		90001881	HVEM on CD8br	C	0.2584	0.03896	6.63244	4.899e-11		LS-BMD	T	-6.5e-05	0.009016	-0.007174	0.994386
rs2227313	1	2487766		90001881	HVEM on CD8br	C	0.2584	0.03896	6.63244	4.899e-11		FA-BMD	T	-0.007185	0.015905	-0.451757	0.65789
rs2227313	1	2487766		90001881	HVEM on CD8br	C	0.2584	0.03896	6.63244	4.899e-11		FN-BMD	T	0.001093	0.007748	0.141011	0.889954
rs1886730	1	2488608		90001873	HVEM on EM CD8br	C	0.2857	0.03952	7.22925	8.552e-13		TB-BMD	T	-0.0057	0.0059	-0.966102	0.3283
rs1886730	1	2488608		90001873	HVEM on EM CD8br	C	0.2857	0.03952	7.22925	8.552e-13		LS-BMD	T	0.001077	0.008852	0.121697	0.905369
rs1886730	1	2488608		90001873	HVEM on EM CD8br	C	0.2857	0.03952	7.22925	8.552e-13		FA-BMD	T	-0.003128	0.015628	-0.200175	0.844382
rs1886730	1	2488608		90001873	HVEM on EM CD8br	C	0.2857	0.03952	7.22925	8.552e-13		FN-BMD	T	0.000932	0.0076	0.122685	0.904428
rs1886730	1	2488608		90001871	HVEM on T cell	C	0.2864	0.03948	7.25431	7.002e-13		TB-BMD	T	-0.0057	0.0059	-0.966102	0.3283
rs1886730	1	2488608		90001871	HVEM on T cell	C	0.2864	0.03948	7.25431	7.002e-13		LS-BMD	T	0.001077	0.008852	0.121697	0.905369
rs1886730	1	2488608		90001871	HVEM on T cell	C	0.2864	0.03948	7.25431	7.002e-13		FA-BMD	T	-0.003128	0.015628	-0.200175	0.844382
rs1886730	1	2488608		90001871	HVEM on T cell	C	0.2864	0.03948	7.25431	7.002e-13		FN-BMD	T	0.000932	0.0076	0.122685	0.904428
rs1886730	1	2488608		90001876	HVEM on CM CD4+	C	0.2857	0.03841	7.43817	1.907e-13		TB-BMD	T	-0.0057	0.0059	-0.966102	0.3283
rs1886730	1	2488608		90001876	HVEM on CM CD4+	C	0.2857	0.03841	7.43817	1.907e-13		LS-BMD	T	0.001077	0.008852	0.121697	0.905369
rs1886730	1	2488608		90001876	HVEM on CM CD4+	C	0.2857	0.03841	7.43817	1.907e-13		FA-BMD	T	-0.003128	0.015628	-0.200175	0.844382
rs1886730	1	2488608		90001876	HVEM on CM CD4+	C	0.2857	0.03841	7.43817	1.907e-13		FN-BMD	T	0.000932	0.0076	0.122685	0.904428
rs1886730	1	2488608		90001875	HVEM on CD4+	C	0.2928	0.0385	7.60519	5.643e-14		TB-BMD	T	-0.0057	0.0059	-0.966102	0.3283
rs1886730	1	2488608		90001875	HVEM on CD4+	C	0.2928	0.0385	7.60519	5.643e-14		LS-BMD	T	0.001077	0.008852	0.121697	0.905369
rs1886730	1	2488608		90001875	HVEM on CD4+	C	0.2928	0.0385	7.60519	5.643e-14		FA-BMD	T	-0.003128	0.015628	-0.200175	0.844382
rs1886730	1	2488608		90001875	HVEM on CD4+	C	0.2928	0.0385	7.60519	5.643e-14		FN-BMD	T	0.000932	0.0076	0.122685	0.904428
rs1886730	1	2488608		90001880	HVEM on CD45RA- CD4+	C	0.3004	0.03886	7.73031	2.172e-14		TB-BMD	T	-0.0057	0.0059	-0.966102	0.3283
rs1886730	1	2488608		90001880	HVEM on CD45RA- CD4+	C	0.3004	0.03886	7.73031	2.172e-14		LS-BMD	T	0.001077	0.008852	0.121697	0.905369
rs1886730	1	2488608		90001880	HVEM on CD45RA- CD4+	C	0.3004	0.03886	7.73031	2.172e-14		FA-BMD	T	-0.003128	0.015628	-0.200175	0.844382
rs1886730	1	2488608		90001880	HVEM on CD45RA- CD4+	C	0.3004	0.03886	7.73031	2.172e-14		FN-BMD	T	0.000932	0.0076	0.122685	0.904428
rs1886730	1	2488608		90001882	HVEM on CM CD8br	C	0.3092	0.03847	8.03743	2.104e-15		TB-BMD	T	-0.0057	0.0059	-0.966102	0.3283
rs1886730	1	2488608		90001882	HVEM on CM CD8br	C	0.3092	0.03847	8.03743	2.104e-15		LS-BMD	T	0.001077	0.008852	0.121697	0.905369
rs1886730	1	2488608		90001882	HVEM on CM CD8br	C	0.3092	0.03847	8.03743	2.104e-15		FA-BMD	T	-0.003128	0.015628	-0.200175	0.844382
rs1886730	1	2488608		90001882	HVEM on CM CD8br	C	0.3092	0.03847	8.03743	2.104e-15		FN-BMD	T	0.000932	0.0076	0.122685	0.904428
rs2234161	1	2491205		90001872	HVEM on naive CD8br	T	0.2305	0.03896	5.91632	4.245e-09		TB-BMD	T	0.0045	0.0058	0.775862	0.4388
rs2234161	1	2491205		90001872	HVEM on naive CD8br	T	0.2305	0.03896	5.91632	4.245e-09		LS-BMD	T	0.000712	0.008672	0.082097	0.935838
rs2234161	1	2491205		90001872	HVEM on naive CD8br	T	0.2305	0.03896	5.91632	4.245e-09		FA-BMD	C	-0.009312	0.015627	-0.595857	0.559076
rs2234161	1	2491205		90001872	HVEM on naive CD8br	T	0.2305	0.03896	5.91632	4.245e-09		FN-BMD	T	0.000948	0.007461	0.127069	0.900772
rs2234161	1	2491205		90001877	HVEM on naive CD4+	T	0.2484	0.03809	6.5214	1.019e-10		TB-BMD	T	0.0045	0.0058	0.775862	0.4388
rs2234161	1	2491205		90001877	HVEM on naive CD4+	T	0.2484	0.03809	6.5214	1.019e-10		LS-BMD	T	0.000712	0.008672	0.082097	0.935838
rs2234161	1	2491205		90001877	HVEM on naive CD4+	T	0.2484	0.03809	6.5214	1.019e-10		FA-BMD	C	-0.009312	0.015627	-0.595857	0.559076
rs2234161	1	2491205		90001877	HVEM on naive CD4+	T	0.2484	0.03809	6.5214	1.019e-10		FN-BMD	T	0.000948	0.007461	0.127069	0.900772
rs2182176	1	2499254		90001878	HVEM on EM CD4+	A	0.2882	0.03927	7.33894	3.856e-13		TB-BMD	A	0.0019	0.0058	0.327586	0.7436
rs2182176	1	2499254		90001878	HVEM on EM CD4+	A	0.2882	0.03927	7.33894	3.856e-13		LS-BMD	A	0.000568	0.008802	0.06452	0.949737
rs2182176	1	2499254		90001878	HVEM on EM CD4+	A	0.2882	0.03927	7.33894	3.856e-13		FA-BMD	A	0.006436	0.015624	0.411954	0.686283
rs2182176	1	2499254		90001878	HVEM on EM CD4+	A	0.2882	0.03927	7.33894	3.856e-13		FN-BMD	A	-0.000713	0.007535	-0.094567	0.926255
rs75596555	1	2546593		90001881	HVEM on CD8br	A	0.3188	0.07059	4.51622	6.877e-06		TB-BMD	A	-0.0028	0.0136	-0.205882	0.8335
rs75596555	1	2546593		90001881	HVEM on CD8br	A	0.3188	0.07059	4.51622	6.877e-06		LS-BMD	A	-0.006479	0.016357	-0.396132	0.698858
rs75596555	1	2546593		90001881	HVEM on CD8br	A	0.3188	0.07059	4.51622	6.877e-06		FA-BMD	A	0.008093	0.027654	0.292633	0.774166
rs75596555	1	2546593		90001881	HVEM on CD8br	A	0.3188	0.07059	4.51622	6.877e-06		FN-BMD	A	0.008438	0.014015	0.602082	0.555804
rs11590361	1	2697542		90001871	HVEM on T cell	T	0.3138	0.06849	4.58169	5.076e-06		TB-BMD	A	0.0042	0.0132	0.318182	0.7512
rs11590361	1	2697542		90001871	HVEM on T cell	T	0.3138	0.06849	4.58169	5.076e-06		LS-BMD	T	-0.00105	0.016253	-0.064572	0.949697
rs11590361	1	2697542		90001871	HVEM on T cell	T	0.3138	0.06849	4.58169	5.076e-06		FA-BMD	T	0.00972	0.027408	0.354636	0.728056
rs11590361	1	2697542		90001871	HVEM on T cell	T	0.3138	0.06849	4.58169	5.076e-06		FN-BMD	T	0.018938	0.013937	1.35883	0.183642
rs146489397	1	2746338		90001507	CD25hi CD45RA+ CD4 not Treg AC	T	0.3315	0.07415	4.47067	8.038e-06		TB-BMD	T	-0.001	0.0631	-0.0158479	0.9878
rs113971555	1	2776366		90001697	CD45RA- CD28- CD8br %T cell	T	16.8	3.715	4.52221	6.343e-06		TB-BMD	T	-0.0364	0.0329	-1.10638	0.2692
rs113971555	1	2776366		90001697	CD45RA- CD28- CD8br %T cell	T	16.8	3.715	4.52221	6.343e-06		LS-BMD	T	0.021364	0.043924	0.48638	0.634791
rs113971555	1	2776366		90001697	CD45RA- CD28- CD8br %T cell	T	16.8	3.715	4.52221	6.343e-06		FA-BMD	T	0.198672	0.071917	2.76251	0.006771
rs113971555	1	2776366		90001697	CD45RA- CD28- CD8br %T cell	T	16.8	3.715	4.52221	6.343e-06		FN-BMD	T	0.044809	0.038046	1.17777	0.249133
rs2788088	1	2897093		90001472	CD62L- CD86+ myeloid DC AC	A	-0.1286	0.02736	-4.70029	2.711e-06		TB-BMD	A	0.0145	0.0076	1.90789	0.0567
rs2788088	1	2897093		90001472	CD62L- CD86+ myeloid DC AC	A	-0.1286	0.02736	-4.70029	2.711e-06		LS-BMD	G	0.007468	0.010442	0.715194	0.484882
rs2788088	1	2897093		90001472	CD62L- CD86+ myeloid DC AC	A	-0.1286	0.02736	-4.70029	2.711e-06		FA-BMD	G	0.015248	0.017708	0.86106	0.398511
rs2788088	1	2897093		90001472	CD62L- CD86+ myeloid DC AC	A	-0.1286	0.02736	-4.70029	2.711e-06		FN-BMD	G	-0.001504	0.008965	-0.167788	0.869576
rs2788088	1	2897093		90001473	CD62L- CD86+ myeloid DC %DC	A	-0.1283	0.02719	-4.71865	2.488e-06		TB-BMD	A	0.0145	0.0076	1.90789	0.0567
rs2788088	1	2897093		90001473	CD62L- CD86+ myeloid DC %DC	A	-0.1283	0.02719	-4.71865	2.488e-06		LS-BMD	G	0.007468	0.010442	0.715194	0.484882
rs2788088	1	2897093		90001473	CD62L- CD86+ myeloid DC %DC	A	-0.1283	0.02719	-4.71865	2.488e-06		FA-BMD	G	0.015248	0.017708	0.86106	0.398511
rs2788088	1	2897093		90001473	CD62L- CD86+ myeloid DC %DC	A	-0.1283	0.02719	-4.71865	2.488e-06		FN-BMD	G	-0.001504	0.008965	-0.167788	0.869576
rs2495272	1	2897465		90001912	CD45 on HLA DR+ NK	G	0.1636	0.03453	4.73791	2.26e-06		TB-BMD	A	-0.0216	0.0086	-2.51163	0.01233
rs2495272	1	2897465		90001912	CD45 on HLA DR+ NK	G	0.1636	0.03453	4.73791	2.26e-06		LS-BMD	A	0.007233	0.01207	0.599222	0.558414
rs2495272	1	2897465		90001912	CD45 on HLA DR+ NK	G	0.1636	0.03453	4.73791	2.26e-06		FA-BMD	A	0.013991	0.020066	0.697273	0.494188
rs2495272	1	2897465		90001912	CD45 on HLA DR+ NK	G	0.1636	0.03453	4.73791	2.26e-06		FN-BMD	A	0.005921	0.010435	0.567378	0.578808
rs147981351	1	3030338		90001876	HVEM on CM CD4+	A	-0.948	0.2087	-4.54241	6.083e-06		TB-BMD	A	-0.0992	0.0484	-2.04959	0.04034
rs147981351	1	3030338		90001876	HVEM on CM CD4+	A	-0.948	0.2087	-4.54241	6.083e-06		LS-BMD	A	-0.033051	0.057737	-0.572448	0.576128
rs147981351	1	3030338		90001876	HVEM on CM CD4+	A	-0.948	0.2087	-4.54241	6.083e-06		FA-BMD	A	0.165079	0.087814	1.87988	0.065303
rs147981351	1	3030338		90001876	HVEM on CM CD4+	A	-0.948	0.2087	-4.54241	6.083e-06		FN-BMD	A	0.047755	0.049807	0.958812	0.34815
rs74761072	1	3107555		90001688	CD28+ CD45RA+ CD8br %T cell	A	1.827	0.408	4.47794	7.749e-06		TB-BMD	A	0.038	0.0506	0.750988	0.4533
rs117482896	1	3110384		90001689	CD28+ CD45RA+ CD8br %CD8br	T	2.018	0.4354	4.63482	3.722e-06		TB-BMD	T	0.0321	0.0556	0.577338	0.5642
rs11807062	1	3153237		90001882	HVEM on CM CD8br	C	0.2812	0.06005	4.68276	3.136e-06		TB-BMD	A	-0.012	0.0089	-1.34831	0.1776
rs11807062	1	3153237		90001882	HVEM on CM CD8br	C	0.2812	0.06005	4.68276	3.136e-06		LS-BMD	C	-0.018048	0.0144	-1.25331	0.220913
rs11807062	1	3153237		90001882	HVEM on CM CD8br	C	0.2812	0.06005	4.68276	3.136e-06		FA-BMD	C	-0.011721	0.023596	-0.49672	0.626251
rs11807062	1	3153237		90001882	HVEM on CM CD8br	C	0.2812	0.06005	4.68276	3.136e-06		FN-BMD	C	-0.011173	0.01208	-0.924918	0.365459
rs115939244	1	3165628		90001960	CD25 on CD4+	G	-0.1758	0.03853	-4.56268	5.26e-06		TB-BMD	A	0.0153	0.0132	1.15909	0.2462
rs115939244	1	3165628		90001960	CD25 on CD4+	G	-0.1758	0.03853	-4.56268	5.26e-06		LS-BMD	G	0.012668	0.017197	0.736652	0.471874
rs115939244	1	3165628		90001960	CD25 on CD4+	G	-0.1758	0.03853	-4.56268	5.26e-06		FA-BMD	G	-0.021523	0.030285	-0.710675	0.485925
rs115939244	1	3165628		90001960	CD25 on CD4+	G	-0.1758	0.03853	-4.56268	5.26e-06		FN-BMD	G	-0.029156	0.014631	-1.99282	0.051202
rs115939244	1	3165628		90001962	CD25 on CD28+ CD4+	G	-0.1924	0.03749	-5.13204	3.045e-07		TB-BMD	A	0.0153	0.0132	1.15909	0.2462
rs115939244	1	3165628		90001962	CD25 on CD28+ CD4+	G	-0.1924	0.03749	-5.13204	3.045e-07		LS-BMD	G	0.012668	0.017197	0.736652	0.471874
rs115939244	1	3165628		90001962	CD25 on CD28+ CD4+	G	-0.1924	0.03749	-5.13204	3.045e-07		FA-BMD	G	-0.021523	0.030285	-0.710675	0.485925
rs115939244	1	3165628		90001962	CD25 on CD28+ CD4+	G	-0.1924	0.03749	-5.13204	3.045e-07		FN-BMD	G	-0.029156	0.014631	-1.99282	0.051202
rs141247369	1	3272937		90001901	CD28 on CD39+ resting Treg	A	1.078	0.2189	4.92462	9.013e-07		TB-BMD	A	0.0422	0.0318	1.32704	0.1848
rs141247369	1	3272937		90001901	CD28 on CD39+ resting Treg	A	1.078	0.2189	4.92462	9.013e-07		LS-BMD	A	-0.03306	0.032299	-1.02357	0.317456
rs141247369	1	3272937		90001901	CD28 on CD39+ resting Treg	A	1.078	0.2189	4.92462	9.013e-07		FA-BMD	A	-0.011062	0.050844	-0.217562	0.831064
rs141247369	1	3272937		90001901	CD28 on CD39+ resting Treg	A	1.078	0.2189	4.92462	9.013e-07		FN-BMD	A	-0.009557	0.027479	-0.347776	0.73365
rs184800017	1	3275382		90002065	CD4 on CD39+ resting Treg	A	1.07	0.2217	4.82634	1.466e-06		TB-BMD	A	0.0446	0.0536	0.83209	0.4055
rs184800017	1	3275382		90002065	CD4 on CD39+ resting Treg	A	1.07	0.2217	4.82634	1.466e-06		LS-BMD	A	0.034155	0.047936	0.712509	0.486523
rs184800017	1	3275382		90002065	CD4 on CD39+ resting Treg	A	1.07	0.2217	4.82634	1.466e-06		FA-BMD	A	-0.064714	0.075119	-0.861486	0.398278
rs184800017	1	3275382		90002065	CD4 on CD39+ resting Treg	A	1.07	0.2217	4.82634	1.466e-06		FN-BMD	A	-0.017361	0.042152	-0.411862	0.68697
rs61759200	1	3285917		90001605	T cell %leukocyte	A	0.3148	0.0693	4.54257	5.714e-06		TB-BMD	A	-0.0071	0.0394	-0.180203	0.8564
rs61759200	1	3285917		90001605	T cell %leukocyte	A	0.3148	0.0693	4.54257	5.714e-06		LS-BMD	A	-0.028334	0.048214	-0.587683	0.566016
rs61759200	1	3285917		90001605	T cell %leukocyte	A	0.3148	0.0693	4.54257	5.714e-06		FA-BMD	A	-0.221337	0.083259	-2.65842	0.009162
rs61759200	1	3285917		90001605	T cell %leukocyte	A	0.3148	0.0693	4.54257	5.714e-06		FN-BMD	A	0.027682	0.041173	0.672335	0.510647
rs78743764	1	3301962		90001688	CD28+ CD45RA+ CD8br %T cell	A	2.171	0.4586	4.73397	2.293e-06		TB-BMD	A	-0.0115	0.024	-0.479167	0.6309
rs78743764	1	3301962		90001688	CD28+ CD45RA+ CD8br %T cell	A	2.171	0.4586	4.73397	2.293e-06		LS-BMD	C	0.011973	0.032789	0.365156	0.720394
rs78743764	1	3301962		90001688	CD28+ CD45RA+ CD8br %T cell	A	2.171	0.4586	4.73397	2.293e-06		FA-BMD	C	0.017847	0.055328	0.322571	0.751846
rs78743764	1	3301962		90001688	CD28+ CD45RA+ CD8br %T cell	A	2.171	0.4586	4.73397	2.293e-06		FN-BMD	C	-0.026287	0.028278	-0.929572	0.361791
rs142025451	1	3343523		90001695	CD45RA- CD28- CD8br AC	T	100.5	20.21	4.97279	6.878e-07		TB-BMD	T	-0.0139	0.0641	-0.216849	0.8285
rs142025451	1	3343523		90001695	CD45RA- CD28- CD8br AC	T	100.5	20.21	4.97279	6.878e-07		LS-BMD	T	0.033124	0.060141	0.55078	0.590655
rs142025451	1	3343523		90001695	CD45RA- CD28- CD8br AC	T	100.5	20.21	4.97279	6.878e-07		FA-BMD	T	0.069319	0.098874	0.701083	0.491831
rs142025451	1	3343523		90001695	CD45RA- CD28- CD8br AC	T	100.5	20.21	4.97279	6.878e-07		FN-BMD	T	0.05122	0.050084	1.02268	0.316978
rs111854415	1	3399168		90002017	CCR2 on monocyte	A	0.7741	0.1656	4.67452	3.06e-06		TB-BMD	A	-0.0607	0.05	-1.214	0.2248
rs111854415	1	3399168		90002017	CCR2 on monocyte	A	0.7741	0.1656	4.67452	3.06e-06		LS-BMD	A	-0.031009	0.063668	-0.487042	0.634331
rs111854415	1	3399168		90002017	CCR2 on monocyte	A	0.7741	0.1656	4.67452	3.06e-06		FA-BMD	A	-0.122092	0.093217	-1.30976	0.199037
rs111854415	1	3399168		90002017	CCR2 on monocyte	A	0.7741	0.1656	4.67452	3.06e-06		FN-BMD	A	-0.086985	0.055398	-1.5702	0.124434
rs115732316	1	3419291		90001920	CD45 on HLA DR+ CD4+	G	12.76	2.852	4.47405	7.922e-06		TB-BMD	C	-0.0414	0.041	-1.00976	0.3132
rs115732316	1	3419291		90001920	CD45 on HLA DR+ CD4+	G	12.76	2.852	4.47405	7.922e-06		LS-BMD	G	-0.019781	0.04316	-0.458321	0.654448
rs115732316	1	3419291		90001920	CD45 on HLA DR+ CD4+	G	12.76	2.852	4.47405	7.922e-06		FA-BMD	G	-0.082214	0.068359	-1.20267	0.238281
rs115732316	1	3419291		90001920	CD45 on HLA DR+ CD4+	G	12.76	2.852	4.47405	7.922e-06		FN-BMD	G	-0.007234	0.037312	-0.193883	0.849524
rs10127607	1	3484900		90001875	HVEM on CD4+	C	0.6955	0.1534	4.5339	6.388e-06		TB-BMD	A	0.0608	0.0688	0.883721	0.3772
rs10127607	1	3484900		90001880	HVEM on CD45RA- CD4+	C	0.7163	0.1549	4.62427	4.172e-06		TB-BMD	A	0.0608	0.0688	0.883721	0.3772
rs6693971	1	3517573		90001757	CD20 on IgD- CD38dim	C	-0.2283	0.0513	-4.45029	8.789e-06		TB-BMD	C	-0.0043	0.0094	-0.457447	0.6503
rs6693971	1	3517573		90001757	CD20 on IgD- CD38dim	C	-0.2283	0.0513	-4.45029	8.789e-06		LS-BMD	G	0.010759	0.022971	0.468371	0.646164
rs6693971	1	3517573		90001757	CD20 on IgD- CD38dim	C	-0.2283	0.0513	-4.45029	8.789e-06		FN-BMD	G	-0.003223	0.019424	-0.165956	0.870651
rs375432272	1	3566631		90001698	CD45RA+ CD28- CD8br AC	A	277.6	40.22	6.90204	6.127e-12		TB-BMD	A	0.0367	0.0373	0.983914	0.3256
rs375432272	1	3566631		90001698	CD45RA+ CD28- CD8br AC	A	277.6	40.22	6.90204	6.127e-12		LS-BMD	A	0.025698	0.032583	0.788696	0.44114
rs375432272	1	3566631		90001698	CD45RA+ CD28- CD8br AC	A	277.6	40.22	6.90204	6.127e-12		FA-BMD	A	-0.006903	0.056737	-0.121664	0.905022
rs375432272	1	3566631		90001698	CD45RA+ CD28- CD8br AC	A	277.6	40.22	6.90204	6.127e-12		FN-BMD	A	0.010358	0.030031	0.344914	0.735759
rs115427760	1	3815578		90001697	CD45RA- CD28- CD8br %T cell	T	6.026	1.334	4.51724	6.452e-06		TB-BMD	T	0.0187	0.0379	0.493404	0.6219
rs115427760	1	3815578		90001697	CD45RA- CD28- CD8br %T cell	T	6.026	1.334	4.51724	6.452e-06		LS-BMD	T	-0.016161	0.052839	-0.305861	0.765158
rs115427760	1	3815578		90001697	CD45RA- CD28- CD8br %T cell	T	6.026	1.334	4.51724	6.452e-06		FA-BMD	T	-0.255755	0.089387	-2.86121	0.005038
rs115427760	1	3815578		90001697	CD45RA- CD28- CD8br %T cell	T	6.026	1.334	4.51724	6.452e-06		FN-BMD	T	0.04662	0.044815	1.04029	0.308714
rs74559159	1	3835304		90001549	CM CD8br %CD8br	A	-0.3646	0.07643	-4.77038	1.918e-06		TB-BMD	A	-0.0186	0.033	-0.563636	0.5719
rs74559159	1	3835304		90001549	CM CD8br %CD8br	A	-0.3646	0.07643	-4.77038	1.918e-06		LS-BMD	A	-0.005475	0.035673	-0.153485	0.880824
rs74559159	1	3835304		90001549	CM CD8br %CD8br	A	-0.3646	0.07643	-4.77038	1.918e-06		FA-BMD	A	-0.028853	0.066126	-0.436324	0.6688
rs74559159	1	3835304		90001549	CM CD8br %CD8br	A	-0.3646	0.07643	-4.77038	1.918e-06		FN-BMD	A	-0.001999	0.030085	-0.066437	0.94815
rs116666512	1	4003702		90001698	CD45RA+ CD28- CD8br AC	A	723.3	141.9	5.09725	3.65e-07		TB-BMD	A	0.0684	0.0564	1.21277	0.225
rs116666512	1	4003702		90001698	CD45RA+ CD28- CD8br AC	A	723.3	141.9	5.09725	3.65e-07		LS-BMD	A	0.046791	0.047266	0.989969	0.333605
rs116666512	1	4003702		90001698	CD45RA+ CD28- CD8br AC	A	723.3	141.9	5.09725	3.65e-07		FA-BMD	A	-0.094365	0.08109	-1.16371	0.253836
rs116666512	1	4003702		90001698	CD45RA+ CD28- CD8br AC	A	723.3	141.9	5.09725	3.65e-07		FN-BMD	A	-0.016455	0.040169	-0.409629	0.688578
rs59118111	1	4044791		90001522	CD33- HLA DR- AC	C	-0.4264	0.08487	-5.02415	5.565e-07		TB-BMD	C	0.0051	0.0089	0.573034	0.566
rs59118111	1	4044791		90001522	CD33- HLA DR- AC	C	-0.4264	0.08487	-5.02415	5.565e-07		LS-BMD	C	0.029337	0.026918	1.08985	0.285351
rs59118111	1	4044791		90001522	CD33- HLA DR- AC	C	-0.4264	0.08487	-5.02415	5.565e-07		FN-BMD	C	0.019919	0.022174	0.898337	0.378151
rs190308253	1	4093261		90001565	CM DN (CD4-CD8-) %T cell	T	-0.2532	0.05356	-4.72741	2.368e-06		TB-BMD	T	-0.1162	0.0678	-1.71386	0.08673
rs190308253	1	4093261		90001565	CM DN (CD4-CD8-) %T cell	T	-0.2532	0.05356	-4.72741	2.368e-06		LS-BMD	T	0.003359	0.06311	0.053222	0.958528
rs190308253	1	4093261		90001565	CM DN (CD4-CD8-) %T cell	T	-0.2532	0.05356	-4.72741	2.368e-06		FN-BMD	T	-0.068764	0.055533	-1.23826	0.225647
rs7419106	1	4118900		90001565	CM DN (CD4-CD8-) %T cell	G	0.1238	0.0273	4.5348	5.977e-06		TB-BMD	C	-0.0019	0.0076	-0.25	0.8006
rs7419106	1	4118900		90001565	CM DN (CD4-CD8-) %T cell	G	0.1238	0.0273	4.5348	5.977e-06		LS-BMD	C	0.004091	0.01159	0.352928	0.73034
rs7419106	1	4118900		90001565	CM DN (CD4-CD8-) %T cell	G	0.1238	0.0273	4.5348	5.977e-06		FA-BMD	C	0.000678	0.020764	0.032675	0.974429
rs7419106	1	4118900		90001565	CM DN (CD4-CD8-) %T cell	G	0.1238	0.0273	4.5348	5.977e-06		FN-BMD	C	0.005261	0.00997	0.527681	0.605655
rs12126649	1	4153262		90001825	IgD on IgD+ CD38dim	C	-0.1785	0.03685	-4.84396	1.315e-06		TB-BMD	T	0.0081	0.0106	0.764151	0.4414
rs12126649	1	4153262		90001825	IgD on IgD+ CD38dim	C	-0.1785	0.03685	-4.84396	1.315e-06		LS-BMD	C	-0.002245	0.0126	-0.178154	0.861854
rs12126649	1	4153262		90001825	IgD on IgD+ CD38dim	C	-0.1785	0.03685	-4.84396	1.315e-06		FA-BMD	C	-0.049682	0.021249	-2.33808	0.021897
rs12126649	1	4153262		90001825	IgD on IgD+ CD38dim	C	-0.1785	0.03685	-4.84396	1.315e-06		FN-BMD	C	-0.002297	0.010776	-0.213183	0.834755
rs10799230	1	4422036		90001700	CD45RA+ CD28- CD8br %T cell	G	13.16	2.448	5.37582	8.089e-08		TB-BMD	C	0.0999	0.0814	1.22727	0.2201
rs10799230	1	4422036		90001698	CD45RA+ CD28- CD8br AC	G	576.3	57.27	10.0629	1.693e-23		TB-BMD	C	0.0999	0.0814	1.22727	0.2201
rs114672498	1	4591565		90001683	CD127- CD8br %CD8br	G	1.191	0.2564	4.64509	3.556e-06		TB-BMD	C	-0.0024	0.0236	-0.101695	0.9193
rs114672498	1	4591565		90001683	CD127- CD8br %CD8br	G	1.191	0.2564	4.64509	3.556e-06		LS-BMD	G	0.000527	0.03725	0.014146	0.988971
rs114672498	1	4591565		90001683	CD127- CD8br %CD8br	G	1.191	0.2564	4.64509	3.556e-06		FA-BMD	G	0.070061	0.061626	1.13687	0.264952
rs114672498	1	4591565		90001683	CD127- CD8br %CD8br	G	1.191	0.2564	4.64509	3.556e-06		FN-BMD	G	0.028482	0.031809	0.895407	0.380958
rs114672498	1	4591565		90001700	CD45RA+ CD28- CD8br %T cell	G	7.853	1.619	4.85053	1.279e-06		TB-BMD	C	-0.0024	0.0236	-0.101695	0.9193
rs114672498	1	4591565		90001700	CD45RA+ CD28- CD8br %T cell	G	7.853	1.619	4.85053	1.279e-06		LS-BMD	G	0.000527	0.03725	0.014146	0.988971
rs114672498	1	4591565		90001700	CD45RA+ CD28- CD8br %T cell	G	7.853	1.619	4.85053	1.279e-06		FA-BMD	G	0.070061	0.061626	1.13687	0.264952
rs114672498	1	4591565		90001700	CD45RA+ CD28- CD8br %T cell	G	7.853	1.619	4.85053	1.279e-06		FN-BMD	G	0.028482	0.031809	0.895407	0.380958
rs114672498	1	4591565		90001698	CD45RA+ CD28- CD8br AC	G	267.8	37.95	7.05665	2.073e-12		TB-BMD	C	-0.0024	0.0236	-0.101695	0.9193
rs114672498	1	4591565		90001698	CD45RA+ CD28- CD8br AC	G	267.8	37.95	7.05665	2.073e-12		LS-BMD	G	0.000527	0.03725	0.014146	0.988971
rs114672498	1	4591565		90001698	CD45RA+ CD28- CD8br AC	G	267.8	37.95	7.05665	2.073e-12		FA-BMD	G	0.070061	0.061626	1.13687	0.264952
rs114672498	1	4591565		90001698	CD45RA+ CD28- CD8br AC	G	267.8	37.95	7.05665	2.073e-12		FN-BMD	G	0.028482	0.031809	0.895407	0.380958
rs241207	1	4634084		90001671	CD39+ CD8br %CD8br	G	0.163	0.03576	4.55817	5.324e-06		TB-BMD	T	-0.003	0.0092	-0.326087	0.7444
rs241207	1	4634084		90001671	CD39+ CD8br %CD8br	G	0.163	0.03576	4.55817	5.324e-06		LS-BMD	T	-0.004119	0.013607	-0.302723	0.767497
rs241207	1	4634084		90001671	CD39+ CD8br %CD8br	G	0.163	0.03576	4.55817	5.324e-06		FA-BMD	T	-0.006724	0.024244	-0.277358	0.785656
rs241207	1	4634084		90001671	CD39+ CD8br %CD8br	G	0.163	0.03576	4.55817	5.324e-06		FN-BMD	T	0.019763	0.011677	1.69255	0.097699
rs4654566	1	4657087		90002080	SSC-A on T cell	A	0.1216	0.02733	4.44932	8.929e-06		TB-BMD	A	0.0072	0.0071	1.01408	0.3069
rs4654566	1	4657087		90002080	SSC-A on T cell	A	0.1216	0.02733	4.44932	8.929e-06		LS-BMD	A	-0.005606	0.010775	-0.520257	0.611399
rs4654566	1	4657087		90002080	SSC-A on T cell	A	0.1216	0.02733	4.44932	8.929e-06		FA-BMD	A	-0.004898	0.019038	-0.257273	0.800835
rs4654566	1	4657087		90002080	SSC-A on T cell	A	0.1216	0.02733	4.44932	8.929e-06		FN-BMD	A	-0.005426	0.009225	-0.588149	0.564986
rs76558818	1	4691779		90001968	FSC-A on B cell	T	-0.6741	0.1454	-4.63618	3.687e-06		TB-BMD	A	0.022	0.0503	0.437376	0.6621
rs76558818	1	4691779		90001968	FSC-A on B cell	T	-0.6741	0.1454	-4.63618	3.687e-06		FA-BMD	T	-0.041064	0.110121	-0.372899	0.714652
rs76558818	1	4691779		90002075	SSC-A on B cell	T	-0.7233	0.147	-4.92041	9.025e-07		TB-BMD	A	0.022	0.0503	0.437376	0.6621
rs76558818	1	4691779		90002075	SSC-A on B cell	T	-0.7233	0.147	-4.92041	9.025e-07		FA-BMD	T	-0.041064	0.110121	-0.372899	0.714652
rs76235097	1	4759830		90001698	CD45RA+ CD28- CD8br AC	G	245.9	35.5	6.92676	5.142e-12		TB-BMD	A	-0.027	0.0266	-1.01504	0.3091
rs76235097	1	4759830		90001698	CD45RA+ CD28- CD8br AC	G	245.9	35.5	6.92676	5.142e-12		LS-BMD	G	0.024171	0.038511	0.627641	0.539906
rs76235097	1	4759830		90001698	CD45RA+ CD28- CD8br AC	G	245.9	35.5	6.92676	5.142e-12		FA-BMD	G	0.11668	0.061631	1.89321	0.063418
rs76235097	1	4759830		90001698	CD45RA+ CD28- CD8br AC	G	245.9	35.5	6.92676	5.142e-12		FN-BMD	G	0.004429	0.033222	0.13331	0.896198
rs149527001	1	4901170		90002008	CCR2 on monocyte	A	1.522	0.3414	4.45811	8.469e-06		TB-BMD	A	-0.0009	0.0454	-0.0198238	0.9838
rs149527001	1	4901170		90002008	CCR2 on monocyte	A	1.522	0.3414	4.45811	8.469e-06		LS-BMD	A	0.035169	0.063351	0.555147	0.587713
rs149527001	1	4901170		90002008	CCR2 on monocyte	A	1.522	0.3414	4.45811	8.469e-06		FN-BMD	A	-0.050963	0.05447	-0.935618	0.359937
rs74055305	1	4985225		90001699	CD45RA+ CD28- CD8br %CD8br	T	-2.987	0.6613	-4.51686	6.479e-06		TB-BMD	T	-0.0058	0.0098	-0.591837	0.5546
rs74055305	1	4985225		90001699	CD45RA+ CD28- CD8br %CD8br	T	-2.987	0.6613	-4.51686	6.479e-06		LS-BMD	T	-0.017363	0.014788	-1.17415	0.25147
rs74055305	1	4985225		90001699	CD45RA+ CD28- CD8br %CD8br	T	-2.987	0.6613	-4.51686	6.479e-06		FA-BMD	T	-0.032426	0.02652	-1.2227	0.230554
rs74055305	1	4985225		90001699	CD45RA+ CD28- CD8br %CD8br	T	-2.987	0.6613	-4.51686	6.479e-06		FN-BMD	T	0.000403	0.012689	0.031726	0.975224
rs75981740	1	5012020		90001493	Secreting Treg % CD4 Treg	G	0.212	0.04589	4.61974	3.978e-06		TB-BMD	A	-0.0246	0.0156	-1.57692	0.1165
rs75981740	1	5012020		90001493	Secreting Treg % CD4 Treg	G	0.212	0.04589	4.61974	3.978e-06		LS-BMD	G	0.017108	0.024425	0.700447	0.493932
rs75981740	1	5012020		90001493	Secreting Treg % CD4 Treg	G	0.212	0.04589	4.61974	3.978e-06		FA-BMD	G	-0.050607	0.042592	-1.18818	0.243987
rs75981740	1	5012020		90001493	Secreting Treg % CD4 Treg	G	0.212	0.04589	4.61974	3.978e-06		FN-BMD	G	-0.028068	0.021067	-1.33234	0.192332
rs75981740	1	5012020		90001499	Activated & resting Treg % CD4 Treg	G	-0.2161	0.04613	-4.68459	2.916e-06		TB-BMD	A	-0.0246	0.0156	-1.57692	0.1165
rs75981740	1	5012020		90001499	Activated & resting Treg % CD4 Treg	G	-0.2161	0.04613	-4.68459	2.916e-06		LS-BMD	G	0.017108	0.024425	0.700447	0.493932
rs75981740	1	5012020		90001499	Activated & resting Treg % CD4 Treg	G	-0.2161	0.04613	-4.68459	2.916e-06		FA-BMD	G	-0.050607	0.042592	-1.18818	0.243987
rs75981740	1	5012020		90001499	Activated & resting Treg % CD4 Treg	G	-0.2161	0.04613	-4.68459	2.916e-06		FN-BMD	G	-0.028068	0.021067	-1.33234	0.192332
rs138822361	1	5236853		90001698	CD45RA+ CD28- CD8br AC	A	200.7	32.7	6.13761	9.345e-10		TB-BMD	A	-0.0367	0.0313	-1.17252	0.242
rs138822361	1	5236853		90001698	CD45RA+ CD28- CD8br AC	A	200.7	32.7	6.13761	9.345e-10		LS-BMD	A	0.021803	0.034755	0.627325	0.540109
rs138822361	1	5236853		90001698	CD45RA+ CD28- CD8br AC	A	200.7	32.7	6.13761	9.345e-10		FA-BMD	A	0.019389	0.061693	0.314278	0.75797
rs138822361	1	5236853		90001698	CD45RA+ CD28- CD8br AC	A	200.7	32.7	6.13761	9.345e-10		FN-BMD	A	0.036781	0.029443	1.24923	0.221562
rs76433036	1	5264834		90001938	CD25 on CD39+ resting Treg	A	-0.2639	0.05642	-4.67742	3.024e-06		TB-BMD	A	-0.0005	0.0195	-0.025641	0.9799
rs76433036	1	5264834		90001938	CD25 on CD39+ resting Treg	A	-0.2639	0.05642	-4.67742	3.024e-06		LS-BMD	A	-0.00066	0.028145	-0.023455	0.981715
rs76433036	1	5264834		90001938	CD25 on CD39+ resting Treg	A	-0.2639	0.05642	-4.67742	3.024e-06		FA-BMD	A	-0.02158	0.050377	-0.428365	0.674491
rs76433036	1	5264834		90001938	CD25 on CD39+ resting Treg	A	-0.2639	0.05642	-4.67742	3.024e-06		FN-BMD	A	-0.038451	0.024238	-1.58641	0.120595
rs148478909	1	5494064		90001982	CCR2 on CD14- CD16+ monocyte	T	3.141	0.7041	4.46101	8.418e-06		TB-BMD	T	-0.0386	0.1393	-0.2771	0.7818
rs148478909	1	5494064		90001982	CCR2 on CD14- CD16+ monocyte	T	3.141	0.7041	4.46101	8.418e-06		LS-BMD	T	0.059146	0.064529	0.916582	0.370685
rs148478909	1	5494064		90001982	CCR2 on CD14- CD16+ monocyte	T	3.141	0.7041	4.46101	8.418e-06		FA-BMD	T	-0.181584	0.108817	-1.66871	0.101795
rs148478909	1	5494064		90001982	CCR2 on CD14- CD16+ monocyte	T	3.141	0.7041	4.46101	8.418e-06		FN-BMD	T	0.024362	0.054938	0.443445	0.664383
rs6668324	1	5872077		90001698	CD45RA+ CD28- CD8br AC	A	76.46	16.17	4.72851	2.349e-06		TB-BMD	A	0.0125	0.0364	0.343407	0.7313
rs11576563	1	6118693		90001700	CD45RA+ CD28- CD8br %T cell	T	13.78	2.988	4.61178	4.161e-06		TB-BMD	T	-0.0128	0.0223	-0.573991	0.567
rs11576563	1	6118693		90001700	CD45RA+ CD28- CD8br %T cell	T	13.78	2.988	4.61178	4.161e-06		LS-BMD	T	-0.019536	0.02823	-0.692051	0.499125
rs11576563	1	6118693		90001700	CD45RA+ CD28- CD8br %T cell	T	13.78	2.988	4.61178	4.161e-06		FA-BMD	T	0.017782	0.048918	0.363516	0.721528
rs11576563	1	6118693		90001700	CD45RA+ CD28- CD8br %T cell	T	13.78	2.988	4.61178	4.161e-06		FN-BMD	T	-0.001801	0.024582	-0.073248	0.942844
rs11576563	1	6118693		90001698	CD45RA+ CD28- CD8br AC	T	794.2	70	11.3457	2.607e-29		TB-BMD	T	-0.0128	0.0223	-0.573991	0.567
rs11576563	1	6118693		90001698	CD45RA+ CD28- CD8br AC	T	794.2	70	11.3457	2.607e-29		LS-BMD	T	-0.019536	0.02823	-0.692051	0.499125
rs11576563	1	6118693		90001698	CD45RA+ CD28- CD8br AC	T	794.2	70	11.3457	2.607e-29		FA-BMD	T	0.017782	0.048918	0.363516	0.721528
rs11576563	1	6118693		90001698	CD45RA+ CD28- CD8br AC	T	794.2	70	11.3457	2.607e-29		FN-BMD	T	-0.001801	0.024582	-0.073248	0.942844
rs12068559	1	6127983		90001901	CD28 on CD39+ resting Treg	C	-0.1602	0.03467	-4.62071	3.988e-06		TB-BMD	T	-0.0054	0.0125	-0.432	0.6648
rs12068559	1	6127983		90001901	CD28 on CD39+ resting Treg	C	-0.1602	0.03467	-4.62071	3.988e-06		LS-BMD	T	0.024615	0.01502	1.63877	0.109481
rs12068559	1	6127983		90001901	CD28 on CD39+ resting Treg	C	-0.1602	0.03467	-4.62071	3.988e-06		FA-BMD	T	-0.048375	0.02575	-1.87867	0.065476
rs12068559	1	6127983		90001901	CD28 on CD39+ resting Treg	C	-0.1602	0.03467	-4.62071	3.988e-06		FN-BMD	T	0.01288	0.01296	0.993851	0.330815
rs143386390	1	6146588		90001771	CD24 on memory B cell	T	1.197	0.2535	4.72189	2.414e-06		TB-BMD	T	-0.0511	0.022	-2.32273	0.02049
rs143386390	1	6146588		90001771	CD24 on memory B cell	T	1.197	0.2535	4.72189	2.414e-06		LS-BMD	T	0.013372	0.027691	0.48291	0.637209
rs143386390	1	6146588		90001771	CD24 on memory B cell	T	1.197	0.2535	4.72189	2.414e-06		FA-BMD	T	-0.032317	0.04721	-0.684551	0.502101
rs143386390	1	6146588		90001771	CD24 on memory B cell	T	1.197	0.2535	4.72189	2.414e-06		FN-BMD	T	-0.026072	0.023792	-1.09587	0.283581
rs143386390	1	6146588		90001765	CD24 on IgD+ CD24+	T	1.222	0.2527	4.83577	1.395e-06		TB-BMD	T	-0.0511	0.022	-2.32273	0.02049
rs143386390	1	6146588		90001765	CD24 on IgD+ CD24+	T	1.222	0.2527	4.83577	1.395e-06		LS-BMD	T	0.013372	0.027691	0.48291	0.637209
rs143386390	1	6146588		90001765	CD24 on IgD+ CD24+	T	1.222	0.2527	4.83577	1.395e-06		FA-BMD	T	-0.032317	0.04721	-0.684551	0.502101
rs143386390	1	6146588		90001765	CD24 on IgD+ CD24+	T	1.222	0.2527	4.83577	1.395e-06		FN-BMD	T	-0.026072	0.023792	-1.09587	0.283581
rs140852015	1	6168205		90001772	CD24 on unsw mem	A	0.6411	0.1426	4.49579	7.138e-06		TB-BMD	A	-0.0932	0.0653	-1.42726	0.1537
rs140852015	1	6168205		90001772	CD24 on unsw mem	A	0.6411	0.1426	4.49579	7.138e-06		LS-BMD	A	-0.100539	0.062791	-1.60117	0.11786
rs140852015	1	6168205		90001772	CD24 on unsw mem	A	0.6411	0.1426	4.49579	7.138e-06		FA-BMD	A	-0.132049	0.104245	-1.26672	0.214201
rs140852015	1	6168205		90001772	CD24 on unsw mem	A	0.6411	0.1426	4.49579	7.138e-06		FN-BMD	A	0.008802	0.055592	0.158339	0.876858
rs140852015	1	6168205		90001771	CD24 on memory B cell	A	0.6742	0.1421	4.74455	2.18e-06		TB-BMD	A	-0.0932	0.0653	-1.42726	0.1537
rs140852015	1	6168205		90001771	CD24 on memory B cell	A	0.6742	0.1421	4.74455	2.18e-06		LS-BMD	A	-0.100539	0.062791	-1.60117	0.11786
rs140852015	1	6168205		90001771	CD24 on memory B cell	A	0.6742	0.1421	4.74455	2.18e-06		FA-BMD	A	-0.132049	0.104245	-1.26672	0.214201
rs140852015	1	6168205		90001771	CD24 on memory B cell	A	0.6742	0.1421	4.74455	2.18e-06		FN-BMD	A	0.008802	0.055592	0.158339	0.876858
rs140852015	1	6168205		90001765	CD24 on IgD+ CD24+	A	0.7226	0.1417	5.09951	3.586e-07		TB-BMD	A	-0.0932	0.0653	-1.42726	0.1537
rs140852015	1	6168205		90001765	CD24 on IgD+ CD24+	A	0.7226	0.1417	5.09951	3.586e-07		LS-BMD	A	-0.100539	0.062791	-1.60117	0.11786
rs140852015	1	6168205		90001765	CD24 on IgD+ CD24+	A	0.7226	0.1417	5.09951	3.586e-07		FA-BMD	A	-0.132049	0.104245	-1.26672	0.214201
rs140852015	1	6168205		90001765	CD24 on IgD+ CD24+	A	0.7226	0.1417	5.09951	3.586e-07		FN-BMD	A	0.008802	0.055592	0.158339	0.876858
rs11800425	1	6193323		90001695	CD45RA- CD28- CD8br AC	C	426.3	71.7	5.94561	3.028e-09		TB-BMD	T	0.0241	0.0335	0.719403	0.4706
rs11121500	1	6279616		90002120	CD8 on CD28- CD8br	G	-0.22	0.04802	-4.58142	4.832e-06		TB-BMD	A	-0.0113	0.0103	-1.09709	0.2744
rs11121500	1	6279616		90002120	CD8 on CD28- CD8br	G	-0.22	0.04802	-4.58142	4.832e-06		LS-BMD	A	-0.048372	0.018622	-2.59752	0.010908
rs11121500	1	6279616		90002120	CD8 on CD28- CD8br	G	-0.22	0.04802	-4.58142	4.832e-06		FA-BMD	A	-0.043506	0.031067	-1.40042	0.16979
rs11121500	1	6279616		90002120	CD8 on CD28- CD8br	G	-0.22	0.04802	-4.58142	4.832e-06		FN-BMD	A	-0.042315	0.015656	-2.70277	0.00803
rs575246722	1	6281160		90001840	CD3 on TD CD8br	A	1.501	0.3307	4.53886	5.885e-06		TB-BMD	A	0.1084	0.0789	1.37389	0.1693
rs575246722	1	6281160		90001840	CD3 on TD CD8br	A	1.501	0.3307	4.53886	5.885e-06		LS-BMD	G	-0.073776	0.07889	-0.935181	0.35928
rs575246722	1	6281160		90001840	CD3 on TD CD8br	A	1.501	0.3307	4.53886	5.885e-06		FA-BMD	G	0.097184	0.122141	0.795672	0.435401
rs575246722	1	6281160		90001840	CD3 on TD CD8br	A	1.501	0.3307	4.53886	5.885e-06		FN-BMD	G	-0.017533	0.06846	-0.256106	0.801616
rs6577565	1	6307255		90001732	CD19 on IgD- CD27-	C	-0.1228	0.02666	-4.60615	4.235e-06		TB-BMD	T	0.0061	0.0069	0.884058	0.3814
rs6577565	1	6307255		90001732	CD19 on IgD- CD27-	C	-0.1228	0.02666	-4.60615	4.235e-06		LS-BMD	T	-0.010798	0.010499	-1.02844	0.313374
rs6577565	1	6307255		90001732	CD19 on IgD- CD27-	C	-0.1228	0.02666	-4.60615	4.235e-06		FA-BMD	T	-0.029754	0.017723	-1.67885	0.099734
rs6577565	1	6307255		90001732	CD19 on IgD- CD27-	C	-0.1228	0.02666	-4.60615	4.235e-06		FN-BMD	T	-0.008515	0.009101	-0.935634	0.358668
rs138754438	1	6329089		90001696	CD45RA- CD28- CD8br %CD8br	T	14.12	3.162	4.46553	8.291e-06		TB-BMD	T	0.0119	0.039	0.305128	0.761
rs138754438	1	6329089		90001696	CD45RA- CD28- CD8br %CD8br	T	14.12	3.162	4.46553	8.291e-06		LS-BMD	T	0.036699	0.04766	0.770009	0.452042
rs138754438	1	6329089		90001696	CD45RA- CD28- CD8br %CD8br	T	14.12	3.162	4.46553	8.291e-06		FA-BMD	T	0.019459	0.07495	0.259621	0.799057
rs138754438	1	6329089		90001696	CD45RA- CD28- CD8br %CD8br	T	14.12	3.162	4.46553	8.291e-06		FN-BMD	T	0.012829	0.040618	0.315845	0.757293
rs138754438	1	6329089		90001697	CD45RA- CD28- CD8br %T cell	T	6.421	1.291	4.97366	6.909e-07		TB-BMD	T	0.0119	0.039	0.305128	0.761
rs138754438	1	6329089		90001697	CD45RA- CD28- CD8br %T cell	T	6.421	1.291	4.97366	6.909e-07		LS-BMD	T	0.036699	0.04766	0.770009	0.452042
rs138754438	1	6329089		90001697	CD45RA- CD28- CD8br %T cell	T	6.421	1.291	4.97366	6.909e-07		FA-BMD	T	0.019459	0.07495	0.259621	0.799057
rs138754438	1	6329089		90001697	CD45RA- CD28- CD8br %T cell	T	6.421	1.291	4.97366	6.909e-07		FN-BMD	T	0.012829	0.040618	0.315845	0.757293
rs184229355	1	6472020		90001700	CD45RA+ CD28- CD8br %T cell	G	17.78	3.351	5.30588	1.189e-07		TB-BMD	A	-0.0752	0.0701	-1.07275	0.2831
rs184229355	1	6472020		90001700	CD45RA+ CD28- CD8br %T cell	G	17.78	3.351	5.30588	1.189e-07		LS-BMD	G	0.034583	0.063081	0.548223	0.59238
rs184229355	1	6472020		90001700	CD45RA+ CD28- CD8br %T cell	G	17.78	3.351	5.30588	1.189e-07		FA-BMD	G	-0.052982	0.109064	-0.485785	0.633868
rs184229355	1	6472020		90001700	CD45RA+ CD28- CD8br %T cell	G	17.78	3.351	5.30588	1.189e-07		FN-BMD	G	0.019062	0.054745	0.348207	0.733332
rs184229355	1	6472020		90001698	CD45RA+ CD28- CD8br AC	G	953.4	77.08	12.369	2.102e-34		TB-BMD	A	-0.0752	0.0701	-1.07275	0.2831
rs184229355	1	6472020		90001698	CD45RA+ CD28- CD8br AC	G	953.4	77.08	12.369	2.102e-34		LS-BMD	G	0.034583	0.063081	0.548223	0.59238
rs184229355	1	6472020		90001698	CD45RA+ CD28- CD8br AC	G	953.4	77.08	12.369	2.102e-34		FA-BMD	G	-0.052982	0.109064	-0.485785	0.633868
rs184229355	1	6472020		90001698	CD45RA+ CD28- CD8br AC	G	953.4	77.08	12.369	2.102e-34		FN-BMD	G	0.019062	0.054745	0.348207	0.733332
rs116700304	1	6519453		90001633	CD8dim NKT AC	A	-0.7877	0.1752	-4.496	7.162e-06		TB-BMD	A	0.0105	0.0339	0.309735	0.756
rs116700304	1	6519453		90001633	CD8dim NKT AC	A	-0.7877	0.1752	-4.496	7.162e-06		LS-BMD	A	0.089026	0.04128	2.15663	0.035201
rs116700304	1	6519453		90001633	CD8dim NKT AC	A	-0.7877	0.1752	-4.496	7.162e-06		FA-BMD	A	0.046426	0.072784	0.637855	0.53171
rs116700304	1	6519453		90001633	CD8dim NKT AC	A	-0.7877	0.1752	-4.496	7.162e-06		FN-BMD	A	0.07974	0.035628	2.23813	0.02855
rs77294768	1	6861035		90001865	CD3 on CD28- CD8br	A	-0.188	0.04133	-4.54875	5.594e-06		TB-BMD	A	0.0056	0.01	0.56	0.575
rs77294768	1	6861035		90001865	CD3 on CD28- CD8br	A	-0.188	0.04133	-4.54875	5.594e-06		LS-BMD	A	-0.007186	0.015397	-0.466731	0.648531
rs77294768	1	6861035		90001865	CD3 on CD28- CD8br	A	-0.188	0.04133	-4.54875	5.594e-06		FA-BMD	A	0.022528	0.027362	0.823324	0.419508
rs77294768	1	6861035		90001865	CD3 on CD28- CD8br	A	-0.188	0.04133	-4.54875	5.594e-06		FN-BMD	A	0.020612	0.013141	1.56848	0.124847
rs534321049	1	7080142		90001697	CD45RA- CD28- CD8br %T cell	G	5.607	1.139	4.92274	8.999e-07		LS-BMD	G	-0.009085	0.071332	-0.127362	0.900987
rs534321049	1	7080142		90001697	CD45RA- CD28- CD8br %T cell	G	5.607	1.139	4.92274	8.999e-07		FA-BMD	G	-0.118079	0.111933	-1.0549	0.300957
rs534321049	1	7080142		90001697	CD45RA- CD28- CD8br %T cell	G	5.607	1.139	4.92274	8.999e-07		FN-BMD	G	0.06562	0.060941	1.07678	0.292053
rs9434824	1	7137637		90001709	BAFF-R on IgD+ CD38dim	G	0.1254	0.02818	4.44996	8.863e-06		TB-BMD	A	-0.0025	0.0065	-0.384615	0.7007
rs9434824	1	7137637		90001709	BAFF-R on IgD+ CD38dim	G	0.1254	0.02818	4.44996	8.863e-06		LS-BMD	A	-0.008664	0.010081	-0.859516	0.401219
rs9434824	1	7137637		90001709	BAFF-R on IgD+ CD38dim	G	0.1254	0.02818	4.44996	8.863e-06		FA-BMD	A	-0.007175	0.017869	-0.401536	0.69381
rs9434824	1	7137637		90001709	BAFF-R on IgD+ CD38dim	G	0.1254	0.02818	4.44996	8.863e-06		FN-BMD	A	-0.001042	0.008686	-0.120013	0.906499
rs9434824	1	7137637		90001714	BAFF-R on IgD- CD38dim	G	0.1265	0.02825	4.47788	7.737e-06		TB-BMD	A	-0.0025	0.0065	-0.384615	0.7007
rs9434824	1	7137637		90001714	BAFF-R on IgD- CD38dim	G	0.1265	0.02825	4.47788	7.737e-06		LS-BMD	A	-0.008664	0.010081	-0.859516	0.401219
rs9434824	1	7137637		90001714	BAFF-R on IgD- CD38dim	G	0.1265	0.02825	4.47788	7.737e-06		FA-BMD	A	-0.007175	0.017869	-0.401536	0.69381
rs9434824	1	7137637		90001714	BAFF-R on IgD- CD38dim	G	0.1265	0.02825	4.47788	7.737e-06		FN-BMD	A	-0.001042	0.008686	-0.120013	0.906499
rs11120838	1	7149639		90001725	CD19 on IgD+ CD24-	G	-0.2755	0.06139	-4.4877	7.405e-06		TB-BMD	C	-0.0171	0.0136	-1.25735	0.2099
rs11120838	1	7149639		90001725	CD19 on IgD+ CD24-	G	-0.2755	0.06139	-4.4877	7.405e-06		LS-BMD	G	0.048994	0.02187	2.24025	0.028695
rs11120838	1	7149639		90001725	CD19 on IgD+ CD24-	G	-0.2755	0.06139	-4.4877	7.405e-06		FA-BMD	G	0.054162	0.039109	1.38491	0.174469
rs11120838	1	7149639		90001725	CD19 on IgD+ CD24-	G	-0.2755	0.06139	-4.4877	7.405e-06		FN-BMD	G	0.039489	0.018781	2.10262	0.039672
rs11120838	1	7149639		90001741	CD19 on IgD+	G	-0.29	0.06156	-4.71085	2.563e-06		TB-BMD	C	-0.0171	0.0136	-1.25735	0.2099
rs11120838	1	7149639		90001741	CD19 on IgD+	G	-0.29	0.06156	-4.71085	2.563e-06		LS-BMD	G	0.048994	0.02187	2.24025	0.028695
rs11120838	1	7149639		90001741	CD19 on IgD+	G	-0.29	0.06156	-4.71085	2.563e-06		FA-BMD	G	0.054162	0.039109	1.38491	0.174469
rs11120838	1	7149639		90001741	CD19 on IgD+	G	-0.29	0.06156	-4.71085	2.563e-06		FN-BMD	G	0.039489	0.018781	2.10262	0.039672
rs114173124	1	7168774		90001697	CD45RA- CD28- CD8br %T cell	T	11.12	2.352	4.72789	2.383e-06		TB-BMD	A	0.0722	0.1736	0.415899	0.6773
rs114173124	1	7168774		90001695	CD45RA- CD28- CD8br AC	T	271.6	50.48	5.38035	7.887e-08		TB-BMD	A	0.0722	0.1736	0.415899	0.6773
rs11801958	1	7176679		90002083	SSC-A on HLA DR+ T cell	T	0.1307	0.02678	4.88051	1.114e-06		TB-BMD	T	-0.0074	0.006	-1.23333	0.2201
rs11801958	1	7176679		90002083	SSC-A on HLA DR+ T cell	T	0.1307	0.02678	4.88051	1.114e-06		LS-BMD	T	-0.016638	0.009237	-1.80124	0.078553
rs11801958	1	7176679		90002083	SSC-A on HLA DR+ T cell	T	0.1307	0.02678	4.88051	1.114e-06		FA-BMD	T	-0.009077	0.0163	-0.556873	0.585073
rs11801958	1	7176679		90002083	SSC-A on HLA DR+ T cell	T	0.1307	0.02678	4.88051	1.114e-06		FN-BMD	T	-0.012497	0.007956	-1.57078	0.124295
rs11801958	1	7176679		90002086	SSC-A on HLA DR+ CD8br	T	0.1397	0.0266	5.25188	1.615e-07		TB-BMD	T	-0.0074	0.006	-1.23333	0.2201
rs11801958	1	7176679		90002086	SSC-A on HLA DR+ CD8br	T	0.1397	0.0266	5.25188	1.615e-07		LS-BMD	T	-0.016638	0.009237	-1.80124	0.078553
rs11801958	1	7176679		90002086	SSC-A on HLA DR+ CD8br	T	0.1397	0.0266	5.25188	1.615e-07		FA-BMD	T	-0.009077	0.0163	-0.556873	0.585073
rs11801958	1	7176679		90002086	SSC-A on HLA DR+ CD8br	T	0.1397	0.0266	5.25188	1.615e-07		FN-BMD	T	-0.012497	0.007956	-1.57078	0.124295
rs188687630	1	7176852		90001698	CD45RA+ CD28- CD8br AC	A	90.6	19.08	4.74843	2.131e-06		TB-BMD	A	0.0543	0.0218	2.49083	0.01291
rs188687630	1	7176852		90001698	CD45RA+ CD28- CD8br AC	A	90.6	19.08	4.74843	2.131e-06		LS-BMD	A	0.016242	0.030713	0.528852	0.605525
rs188687630	1	7176852		90001698	CD45RA+ CD28- CD8br AC	A	90.6	19.08	4.74843	2.131e-06		FA-BMD	A	0.007217	0.054582	0.132233	0.896818
rs188687630	1	7176852		90001698	CD45RA+ CD28- CD8br AC	A	90.6	19.08	4.74843	2.131e-06		FN-BMD	A	0.058033	0.028048	2.06904	0.042938
rs72641239	1	7272692		90001698	CD45RA+ CD28- CD8br AC	A	86.96	17.36	5.00922	5.717e-07		TB-BMD	A	-0.0597	0.0643	-0.92846	0.3532
rs72641239	1	7272692		90001698	CD45RA+ CD28- CD8br AC	A	86.96	17.36	5.00922	5.717e-07		LS-BMD	A	0.052435	0.057533	0.911387	0.373404
rs72641239	1	7272692		90001698	CD45RA+ CD28- CD8br AC	A	86.96	17.36	5.00922	5.717e-07		FA-BMD	A	0.144042	0.094802	1.51939	0.136269
rs72641239	1	7272692		90001698	CD45RA+ CD28- CD8br AC	A	86.96	17.36	5.00922	5.717e-07		FN-BMD	A	0.096307	0.04815	2.00015	0.050354
rs12745074	1	7337805		90001827	IgD on IgD+	G	0.2087	0.04521	4.61624	4.015e-06		TB-BMD	T	0.0125	0.0105	1.19048	0.2344
rs12745074	1	7337805		90001827	IgD on IgD+	G	0.2087	0.04521	4.61624	4.015e-06		LS-BMD	G	-0.008102	0.016137	-0.502096	0.623892
rs12745074	1	7337805		90001827	IgD on IgD+	G	0.2087	0.04521	4.61624	4.015e-06		FA-BMD	G	-0.015955	0.028862	-0.55279	0.587828
rs12745074	1	7337805		90001827	IgD on IgD+	G	0.2087	0.04521	4.61624	4.015e-06		FN-BMD	G	-0.005828	0.013912	-0.418929	0.681891
rs540760708	1	7474014		90001794	CD25 on IgD+	T	-0.5381	0.1189	-4.52565	6.239e-06		TB-BMD	T	0.0109	0.0541	0.201479	0.8397
rs4908637	1	7482757		90002002	PDL-1 on monocyte	A	0.3251	0.07219	4.50339	6.892e-06		TB-BMD	A	-0.0017	0.0138	-0.123188	0.9016
rs4908637	1	7482757		90002002	PDL-1 on monocyte	A	0.3251	0.07219	4.50339	6.892e-06		LS-BMD	A	-0.007958	0.020055	-0.396815	0.698365
rs4908637	1	7482757		90002002	PDL-1 on monocyte	A	0.3251	0.07219	4.50339	6.892e-06		FA-BMD	A	-0.015019	0.0344	-0.436597	0.668605
rs4908637	1	7482757		90002002	PDL-1 on monocyte	A	0.3251	0.07219	4.50339	6.892e-06		FN-BMD	A	-0.028174	0.017331	-1.62562	0.111692
rs116600349	1	7584588		90001527	CD33dim HLA DR+ CD11b- AC	A	-1.045	0.2353	-4.44114	9.525e-06		TB-BMD	A	0.0241	0.0265	0.909434	0.3637
rs116600349	1	7584588		90001527	CD33dim HLA DR+ CD11b- AC	A	-1.045	0.2353	-4.44114	9.525e-06		LS-BMD	A	0.040819	0.036199	1.12764	0.270744
rs116600349	1	7584588		90001527	CD33dim HLA DR+ CD11b- AC	A	-1.045	0.2353	-4.44114	9.525e-06		FA-BMD	A	0.033426	0.06127	0.545556	0.592723
rs116600349	1	7584588		90001527	CD33dim HLA DR+ CD11b- AC	A	-1.045	0.2353	-4.44114	9.525e-06		FN-BMD	A	0.034203	0.031413	1.08881	0.286693
rs190997252	1	7614141		90001926	CD127 on granulocyte	A	-2.844	0.6289	-4.52218	6.383e-06		TB-BMD	A	0.0198	0.0343	0.577259	0.5642
rs190997252	1	7614141		90001926	CD127 on granulocyte	A	-2.844	0.6289	-4.52218	6.383e-06		LS-BMD	A	0.031287	0.048127	0.650086	0.525508
rs190997252	1	7614141		90001926	CD127 on granulocyte	A	-2.844	0.6289	-4.52218	6.383e-06		FA-BMD	A	0.032519	0.078589	0.413782	0.684966
rs190997252	1	7614141		90001926	CD127 on granulocyte	A	-2.844	0.6289	-4.52218	6.383e-06		FN-BMD	A	-0.015421	0.042636	-0.361681	0.723431
rs114598275	1	7625565		90001698	CD45RA+ CD28- CD8br AC	A	79.12	17.52	4.51598	6.536e-06		TB-BMD	A	-0.0288	0.0339	-0.849558	0.3955
rs114598275	1	7625565		90001698	CD45RA+ CD28- CD8br AC	A	79.12	17.52	4.51598	6.536e-06		LS-BMD	A	0.012138	0.045414	0.267279	0.79406
rs114598275	1	7625565		90001698	CD45RA+ CD28- CD8br AC	A	79.12	17.52	4.51598	6.536e-06		FA-BMD	A	-0.044089	0.089409	-0.493117	0.628756
rs114598275	1	7625565		90001698	CD45RA+ CD28- CD8br AC	A	79.12	17.52	4.51598	6.536e-06		FN-BMD	A	-0.020891	0.039382	-0.530475	0.603747
rs186822169	1	7733731		90001698	CD45RA+ CD28- CD8br AC	T	86.23	17.15	5.02799	5.211e-07		TB-BMD	T	0.0346	0.0565	0.612389	0.5398
rs186822169	1	7733731		90001698	CD45RA+ CD28- CD8br AC	T	86.23	17.15	5.02799	5.211e-07		LS-BMD	T	-0.034085	0.067203	-0.507202	0.620369
rs186822169	1	7733731		90001698	CD45RA+ CD28- CD8br AC	T	86.23	17.15	5.02799	5.211e-07		FA-BMD	T	-0.02535	0.093918	-0.26992	0.791269
rs186822169	1	7733731		90001698	CD45RA+ CD28- CD8br AC	T	86.23	17.15	5.02799	5.211e-07		FN-BMD	T	-0.05404	0.057197	-0.944803	0.35524
rs12756299	1	7758760		90001677	CD28- CD25++ CD8br %CD8br	C	-0.1117	0.02494	-4.47875	7.69e-06		TB-BMD	T	0.0031	0.0057	0.54386	0.5884
rs12756299	1	7758760		90001677	CD28- CD25++ CD8br %CD8br	C	-0.1117	0.02494	-4.47875	7.69e-06		LS-BMD	C	-0.005047	0.00876	-0.576092	0.573702
rs12756299	1	7758760		90001677	CD28- CD25++ CD8br %CD8br	C	-0.1117	0.02494	-4.47875	7.69e-06		FA-BMD	C	-0.029782	0.015541	-1.91632	0.060259
rs12756299	1	7758760		90001677	CD28- CD25++ CD8br %CD8br	C	-0.1117	0.02494	-4.47875	7.69e-06		FN-BMD	C	0.00145	0.007523	0.192695	0.850435
rs186329934	1	7815185		90001698	CD45RA+ CD28- CD8br AC	G	77.42	16.15	4.79381	1.709e-06		TB-BMD	A	-0.057	0.0324	-1.75926	0.07884
rs186329934	1	7815185		90001698	CD45RA+ CD28- CD8br AC	G	77.42	16.15	4.79381	1.709e-06		LS-BMD	G	0.009114	0.047074	0.193619	0.850002
rs186329934	1	7815185		90001698	CD45RA+ CD28- CD8br AC	G	77.42	16.15	4.79381	1.709e-06		FA-BMD	G	-0.051914	0.07833	-0.662761	0.515809
rs186329934	1	7815185		90001698	CD45RA+ CD28- CD8br AC	G	77.42	16.15	4.79381	1.709e-06		FN-BMD	G	-0.001872	0.040195	-0.046564	0.963645
rs696306	1	7854998		90001781	CD25 on IgD+ CD38- naive	T	0.1754	0.03678	4.7689	2.012e-06		TB-BMD	T	0.0077	0.0059	1.30508	0.1956
rs696306	1	7854998		90001781	CD25 on IgD+ CD38- naive	T	0.1754	0.03678	4.7689	2.012e-06		LS-BMD	T	0.0046	0.009244	0.497654	0.626965
rs696306	1	7854998		90001781	CD25 on IgD+ CD38- naive	T	0.1754	0.03678	4.7689	2.012e-06		FA-BMD	T	0.01588	0.016569	0.958421	0.347338
rs696306	1	7854998		90001781	CD25 on IgD+ CD38- naive	T	0.1754	0.03678	4.7689	2.012e-06		FN-BMD	T	-0.001166	0.007927	-0.147022	0.885595
rs2066978	1	7928759		90001830	BAFF-R on CD20-	C	-0.1359	0.02904	-4.67975	2.973e-06		TB-BMD	T	0.0045	0.0069	0.652174	0.5146
rs2066978	1	7928759		90001830	BAFF-R on CD20-	C	-0.1359	0.02904	-4.67975	2.973e-06		LS-BMD	C	-0.01189	0.010453	-1.13751	0.26657
rs2066978	1	7928759		90001830	BAFF-R on CD20-	C	-0.1359	0.02904	-4.67975	2.973e-06		FA-BMD	C	-0.014738	0.018459	-0.798377	0.433738
rs2066978	1	7928759		90001830	BAFF-R on CD20-	C	-0.1359	0.02904	-4.67975	2.973e-06		FN-BMD	C	0.002721	0.008987	0.302765	0.767045
rs72633042	1	7934382		90001698	CD45RA+ CD28- CD8br AC	A	225.7	37.15	6.07537	1.381e-09		TB-BMD	A	0.0482	0.0303	1.59076	0.1113
rs72633042	1	7934382		90001698	CD45RA+ CD28- CD8br AC	A	225.7	37.15	6.07537	1.381e-09		LS-BMD	A	0.06271	0.043093	1.4552	0.155236
rs72633042	1	7934382		90001698	CD45RA+ CD28- CD8br AC	A	225.7	37.15	6.07537	1.381e-09		FA-BMD	A	0.153187	0.078478	1.95197	0.055642
rs72633042	1	7934382		90001698	CD45RA+ CD28- CD8br AC	A	225.7	37.15	6.07537	1.381e-09		FN-BMD	A	0.047534	0.036774	1.2926	0.205935
rs143553868	1	7969267		90001397	Unsw mem %B cell	A	-0.3678	0.08132	-4.52287	6.303e-06		TB-BMD	A	-0.0071	0.0183	-0.387978	0.6979
rs143553868	1	7969267		90001397	Unsw mem %B cell	A	-0.3678	0.08132	-4.52287	6.303e-06		LS-BMD	A	0.003406	0.022767	0.149616	0.883805
rs143553868	1	7969267		90001397	Unsw mem %B cell	A	-0.3678	0.08132	-4.52287	6.303e-06		FA-BMD	A	-0.008037	0.038429	-0.209129	0.837518
rs143553868	1	7969267		90001397	Unsw mem %B cell	A	-0.3678	0.08132	-4.52287	6.303e-06		FN-BMD	A	0.005587	0.019576	0.285408	0.780044
rs74053426	1	8151375		90001393	IgD+ CD38dim %B cell	A	0.429	0.0946	4.53488	5.958e-06		TB-BMD	A	-0.008	0.0436	-0.183486	0.8535
rs74053426	1	8151375		90001432	Unsw Mem %lymphocyte	A	-0.4351	0.09355	-4.65099	3.424e-06		TB-BMD	A	-0.008	0.0436	-0.183486	0.8535
rs74053426	1	8151375		90001407	Memory B cell AC	A	-0.4475	0.09488	-4.71648	2.485e-06		TB-BMD	A	-0.008	0.0436	-0.183486	0.8535
rs74053426	1	8151375		90001436	Memory B cell %lymphocyte	A	-0.4449	0.09393	-4.73651	2.251e-06		TB-BMD	A	-0.008	0.0436	-0.183486	0.8535
rs74053426	1	8151375		90001398	Unsw mem AC	A	-0.4458	0.09386	-4.74963	2.119e-06		TB-BMD	A	-0.008	0.0436	-0.183486	0.8535
rs74053426	1	8151375		90001412	IgD+ CD24+ AC	A	-0.4532	0.09303	-4.87155	1.155e-06		TB-BMD	A	-0.008	0.0436	-0.183486	0.8535
rs74053426	1	8151375		90001439	IgD+ CD24+ %lymphocyte	A	-0.4692	0.09414	-4.98407	6.52e-07		TB-BMD	A	-0.008	0.0436	-0.183486	0.8535
rs74053426	1	8151375		90001442	CD24+ CD27+ %lymphocyte	A	-0.4728	0.09358	-5.05236	4.577e-07		TB-BMD	A	-0.008	0.0436	-0.183486	0.8535
rs74053426	1	8151375		90001418	CD24+ CD27+ AC	A	-0.4795	0.09452	-5.073	4.106e-07		TB-BMD	A	-0.008	0.0436	-0.183486	0.8535
rs74053426	1	8151375		90001397	Unsw mem %B cell	A	-0.4985	0.09537	-5.22701	1.816e-07		TB-BMD	A	-0.008	0.0436	-0.183486	0.8535
rs74053426	1	8151375		90001411	IgD+ CD24+ %B cell	A	-0.5367	0.0958	-5.6023	2.264e-08		TB-BMD	A	-0.008	0.0436	-0.183486	0.8535
rs74053426	1	8151375		90001408	Naive-mature B cell %B cell	A	0.5338	0.09519	5.60773	2.204e-08		TB-BMD	A	-0.008	0.0436	-0.183486	0.8535
rs74053426	1	8151375		90001415	IgD+ CD24- %B cell	A	0.5456	0.09628	5.66681	1.566e-08		TB-BMD	A	-0.008	0.0436	-0.183486	0.8535
rs74053426	1	8151375		90001406	Memory B cell %B cell	A	-0.5419	0.09503	-5.70241	1.273e-08		TB-BMD	A	-0.008	0.0436	-0.183486	0.8535
rs74053426	1	8151375		90001417	CD24+ CD27+ %B cell	A	-0.5551	0.09515	-5.83395	5.882e-09		TB-BMD	A	-0.008	0.0436	-0.183486	0.8535
rs139257812	1	8194962		90001791	CD25 on naive-mature B cell	C	0.3821	0.08268	4.62143	3.94e-06		TB-BMD	T	-0.044	0.0348	-1.26437	0.2064
rs139257812	1	8194962		90001791	CD25 on naive-mature B cell	C	0.3821	0.08268	4.62143	3.94e-06		LS-BMD	C	0.035446	0.044251	0.801019	0.434035
rs139257812	1	8194962		90001791	CD25 on naive-mature B cell	C	0.3821	0.08268	4.62143	3.94e-06		FA-BMD	C	-0.017645	0.073597	-0.239748	0.814142
rs139257812	1	8194962		90001791	CD25 on naive-mature B cell	C	0.3821	0.08268	4.62143	3.94e-06		FN-BMD	C	0.015848	0.037283	0.425067	0.677491
rs9434622	1	8205085		90001914	CD45 on lymphocyte	T	-0.1571	0.03319	-4.73335	2.302e-06		TB-BMD	A	0.0037	0.0064	0.578125	0.5642
rs9434622	1	8205085		90001914	CD45 on lymphocyte	T	-0.1571	0.03319	-4.73335	2.302e-06		LS-BMD	A	0.002953	0.00941	0.313855	0.759208
rs9434622	1	8205085		90001914	CD45 on lymphocyte	T	-0.1571	0.03319	-4.73335	2.302e-06		FA-BMD	A	0.000381	0.016681	0.02286	0.982108
rs9434622	1	8205085		90001914	CD45 on lymphocyte	T	-0.1571	0.03319	-4.73335	2.302e-06		FN-BMD	A	0.001408	0.008081	0.174217	0.864627
rs149750992	1	8372579		90001698	CD45RA+ CD28- CD8br AC	G	66.38	12.32	5.38799	7.61e-08		TB-BMD	A	-0.0261	0.0558	-0.467742	0.6404
rs149750992	1	8372579		90001698	CD45RA+ CD28- CD8br AC	G	66.38	12.32	5.38799	7.61e-08		LS-BMD	G	0.044851	0.0522	0.859224	0.401379
rs149750992	1	8372579		90001698	CD45RA+ CD28- CD8br AC	G	66.38	12.32	5.38799	7.61e-08		FA-BMD	G	0.07437	0.092636	0.802827	0.43118
rs149750992	1	8372579		90001698	CD45RA+ CD28- CD8br AC	G	66.38	12.32	5.38799	7.61e-08		FN-BMD	G	0.02799	0.04443	0.629969	0.537648
rs74729508	1	8555743		90001417	CD24+ CD27+ %B cell	C	-0.5615	0.1243	-4.5173	6.464e-06		TB-BMD	T	-0.1187	0.0486	-2.44239	0.01452
rs74729508	1	8555743		90001417	CD24+ CD27+ %B cell	C	-0.5615	0.1243	-4.5173	6.464e-06		LS-BMD	C	-0.014888	0.050514	-0.294732	0.773463
rs74729508	1	8555743		90001417	CD24+ CD27+ %B cell	C	-0.5615	0.1243	-4.5173	6.464e-06		FA-BMD	C	0.150168	0.088942	1.68838	0.097826
rs74729508	1	8555743		90001417	CD24+ CD27+ %B cell	C	-0.5615	0.1243	-4.5173	6.464e-06		FN-BMD	C	0.017531	0.042725	0.410315	0.688084
rs188673174	1	8922643		90001812	CD38 on IgD+ CD38br	A	-0.6909	0.1492	-4.6307	3.762e-06		TB-BMD	A	0.1061	0.0706	1.50283	0.1328
rs10864377	1	9066695		90001837	CD66b on Gr MDSC	T	0.1878	0.04207	4.46399	8.776e-06		TB-BMD	T	0.0006	0.0062	0.0967742	0.9228
rs10864377	1	9066695		90001837	CD66b on Gr MDSC	T	0.1878	0.04207	4.46399	8.776e-06		LS-BMD	T	-0.002279	0.009375	-0.243053	0.812357
rs10864377	1	9066695		90001837	CD66b on Gr MDSC	T	0.1878	0.04207	4.46399	8.776e-06		FA-BMD	T	-0.007689	0.016244	-0.473334	0.642589
rs10864377	1	9066695		90001837	CD66b on Gr MDSC	T	0.1878	0.04207	4.46399	8.776e-06		FN-BMD	T	-0.011231	0.008085	-1.38904	0.174087
rs138250837	1	9118520		90001697	CD45RA- CD28- CD8br %T cell	T	15.29	2.83	5.40283	6.936e-08		TB-BMD	A	0.107	0.065	1.64615	0.1
rs138250837	1	9118520		90001697	CD45RA- CD28- CD8br %T cell	T	15.29	2.83	5.40283	6.936e-08		LS-BMD	T	-0.044498	0.061452	-0.724108	0.477831
rs138250837	1	9118520		90001697	CD45RA- CD28- CD8br %T cell	T	15.29	2.83	5.40283	6.936e-08		FA-BMD	T	-0.051044	0.107911	-0.473021	0.642809
rs138250837	1	9118520		90001697	CD45RA- CD28- CD8br %T cell	T	15.29	2.83	5.40283	6.936e-08		FN-BMD	T	-0.003735	0.052875	-0.070645	0.944728
rs138250837	1	9118520		90001695	CD45RA- CD28- CD8br AC	T	355.8	60.55	5.87614	4.606e-09		TB-BMD	A	0.107	0.065	1.64615	0.1
rs138250837	1	9118520		90001695	CD45RA- CD28- CD8br AC	T	355.8	60.55	5.87614	4.606e-09		LS-BMD	T	-0.044498	0.061452	-0.724108	0.477831
rs138250837	1	9118520		90001695	CD45RA- CD28- CD8br AC	T	355.8	60.55	5.87614	4.606e-09		FA-BMD	T	-0.051044	0.107911	-0.473021	0.642809
rs138250837	1	9118520		90001695	CD45RA- CD28- CD8br AC	T	355.8	60.55	5.87614	4.606e-09		FN-BMD	T	-0.003735	0.052875	-0.070645	0.944728
rs11804207	1	9230968		90001698	CD45RA+ CD28- CD8br AC	C	138.4	26.32	5.25836	1.555e-07		TB-BMD	T	-0.0498	0.0276	-1.80435	0.07097
rs148297630	1	9285773		90001410	IgD- CD38br %B cell	C	0.5409	0.1223	4.42273	1e-05		TB-BMD	T	0.0162	0.054	0.3	0.7646
rs9435161	1	9329176		90001925	CD127 on CD28+ DN (CD4-CD8-)	A	1.465	0.3206	4.56956	5.101e-06		TB-BMD	A	-0.1065	0.0539	-1.97588	0.04834
rs150207660	1	9415635		90001933	CD25 on CD45RA- CD4 not Treg	T	2.306	0.4868	4.73706	2.259e-06		LS-BMD	C	-0.08198	0.086387	-0.948982	0.352232
rs150207660	1	9415635		90001933	CD25 on CD45RA- CD4 not Treg	T	2.306	0.4868	4.73706	2.259e-06		FN-BMD	C	-0.049895	0.07545	-0.661306	0.516508
rs113702891	1	9586393		90001557	TD CD8br AC	A	-0.1472	0.03271	-4.50015	7.013e-06		TB-BMD	A	-0.02	0.0109	-1.83486	0.06581
rs113702891	1	9586393		90001557	TD CD8br AC	A	-0.1472	0.03271	-4.50015	7.013e-06		LS-BMD	A	0.009021	0.013355	0.675453	0.509475
rs113702891	1	9586393		90001557	TD CD8br AC	A	-0.1472	0.03271	-4.50015	7.013e-06		FA-BMD	A	0.015481	0.023262	0.665493	0.514079
rs113702891	1	9586393		90001557	TD CD8br AC	A	-0.1472	0.03271	-4.50015	7.013e-06		FN-BMD	A	-0.012627	0.011333	-1.11425	0.275583
rs113702891	1	9586393		90001558	TD CD8br %CD8br	A	-0.1459	0.03145	-4.63911	3.607e-06		TB-BMD	A	-0.02	0.0109	-1.83486	0.06581
rs113702891	1	9586393		90001558	TD CD8br %CD8br	A	-0.1459	0.03145	-4.63911	3.607e-06		LS-BMD	A	0.009021	0.013355	0.675453	0.509475
rs113702891	1	9586393		90001558	TD CD8br %CD8br	A	-0.1459	0.03145	-4.63911	3.607e-06		FA-BMD	A	0.015481	0.023262	0.665493	0.514079
rs113702891	1	9586393		90001558	TD CD8br %CD8br	A	-0.1459	0.03145	-4.63911	3.607e-06		FN-BMD	A	-0.012627	0.011333	-1.11425	0.275583
rs114393604	1	9765679		90002090	CD11c on granulocyte	C	-1.448	0.3272	-4.42543	9.992e-06		TB-BMD	C	-0.0443	0.03	-1.47667	0.1402
rs114393604	1	9765679		90002090	CD11c on granulocyte	C	-1.448	0.3272	-4.42543	9.992e-06		LS-BMD	C	-0.017639	0.040686	-0.433546	0.672005
rs114393604	1	9765679		90002090	CD11c on granulocyte	C	-1.448	0.3272	-4.42543	9.992e-06		FA-BMD	C	0.046162	0.072757	0.634475	0.533887
rs114393604	1	9765679		90002090	CD11c on granulocyte	C	-1.448	0.3272	-4.42543	9.992e-06		FN-BMD	C	0.050836	0.034415	1.47717	0.148343
rs149073662	1	9801707		90001836	CD66b on CD66b++ myeloid cell	A	0.3103	0.06739	4.60454	4.486e-06		TB-BMD	A	-0.0033	0.02	-0.165	0.8675
rs149073662	1	9801707		90001836	CD66b on CD66b++ myeloid cell	A	0.3103	0.06739	4.60454	4.486e-06		LS-BMD	A	-0.01205	0.024372	-0.49441	0.629213
rs149073662	1	9801707		90001836	CD66b on CD66b++ myeloid cell	A	0.3103	0.06739	4.60454	4.486e-06		FA-BMD	A	-0.028924	0.042883	-0.67448	0.508413
rs149073662	1	9801707		90001836	CD66b on CD66b++ myeloid cell	A	0.3103	0.06739	4.60454	4.486e-06		FN-BMD	A	-0.009591	0.020895	-0.459001	0.653367
rs192291348	1	9802941		90001767	CD24 on IgD+ CD38- unsw mem	T	0.5302	0.1126	4.7087	2.693e-06		TB-BMD	T	0.064	0.1404	0.45584	0.6485
rs185459383	1	9904914		90001734	CD19 on IgD- CD38br	T	1.125	0.2544	4.42217	9.974e-06		TB-BMD	T	-0.0323	0.0401	-0.805486	0.4213
rs185459383	1	9904914		90001734	CD19 on IgD- CD38br	T	1.125	0.2544	4.42217	9.974e-06		LS-BMD	T	0.047202	0.051051	0.924605	0.366511
rs185459383	1	9904914		90001734	CD19 on IgD- CD38br	T	1.125	0.2544	4.42217	9.974e-06		FA-BMD	T	-0.03574	0.087158	-0.410058	0.687651
rs185459383	1	9904914		90001734	CD19 on IgD- CD38br	T	1.125	0.2544	4.42217	9.974e-06		FN-BMD	T	-0.022242	0.04417	-0.503557	0.622237
rs182770070	1	10000476		90001962	CD25 on CD28+ CD4+	T	-0.8668	0.1953	-4.4383	9.457e-06		TB-BMD	A	0.0355	0.0379	0.936675	0.3497
rs182770070	1	10000476		90001962	CD25 on CD28+ CD4+	T	-0.8668	0.1953	-4.4383	9.457e-06		LS-BMD	T	0.039437	0.048815	0.807888	0.430103
rs182770070	1	10000476		90001962	CD25 on CD28+ CD4+	T	-0.8668	0.1953	-4.4383	9.457e-06		FA-BMD	T	0.036248	0.0805	0.450277	0.658868
rs182770070	1	10000476		90001962	CD25 on CD28+ CD4+	T	-0.8668	0.1953	-4.4383	9.457e-06		FN-BMD	T	0.011895	0.041938	0.283631	0.781378
rs56295335	1	10062088		90001488	Activated Treg %CD4	A	0.2145	0.04447	4.82348	1.472e-06		TB-BMD	A	-0.005	0.0127	-0.393701	0.6914
rs56295335	1	10062088		90001488	Activated Treg %CD4	A	0.2145	0.04447	4.82348	1.472e-06		LS-BMD	A	0.001333	0.01485	0.089771	0.930114
rs56295335	1	10062088		90001488	Activated Treg %CD4	A	0.2145	0.04447	4.82348	1.472e-06		FA-BMD	A	0.007562	0.024248	0.311852	0.75978
rs56295335	1	10062088		90001488	Activated Treg %CD4	A	0.2145	0.04447	4.82348	1.472e-06		FN-BMD	A	-0.004441	0.012734	-0.348752	0.732931
rs12129123	1	10083709		90001401	IgD- CD27- AC	T	-0.1387	0.0309	-4.48867	7.362e-06		TB-BMD	T	0.0048	0.0128	0.375	0.7044
rs12129123	1	10083709		90001401	IgD- CD27- AC	T	-0.1387	0.0309	-4.48867	7.362e-06		LS-BMD	T	-0.040269	0.017952	-2.2431	0.028493
rs12129123	1	10083709		90001401	IgD- CD27- AC	T	-0.1387	0.0309	-4.48867	7.362e-06		FA-BMD	T	-0.027623	0.029909	-0.923585	0.365147
rs12129123	1	10083709		90001401	IgD- CD27- AC	T	-0.1387	0.0309	-4.48867	7.362e-06		FN-BMD	T	-0.006371	0.01531	-0.416118	0.68391
rs12129123	1	10083709		90001808	CD27 on sw mem	T	0.1494	0.03066	4.8728	1.142e-06		TB-BMD	T	0.0048	0.0128	0.375	0.7044
rs12129123	1	10083709		90001808	CD27 on sw mem	T	0.1494	0.03066	4.8728	1.142e-06		LS-BMD	T	-0.040269	0.017952	-2.2431	0.028493
rs12129123	1	10083709		90001808	CD27 on sw mem	T	0.1494	0.03066	4.8728	1.142e-06		FA-BMD	T	-0.027623	0.029909	-0.923585	0.365147
rs12129123	1	10083709		90001808	CD27 on sw mem	T	0.1494	0.03066	4.8728	1.142e-06		FN-BMD	T	-0.006371	0.01531	-0.416118	0.68391
rs117489702	1	10278986		90001865	CD3 on CD28- CD8br	G	-2.541	0.5669	-4.48227	7.668e-06		TB-BMD	A	0.0159	0.0465	0.341935	0.7325
rs144581813	1	10283094		90001700	CD45RA+ CD28- CD8br %T cell	C	4.588	1.022	4.48924	7.329e-06		TB-BMD	C	0.0509	0.0684	0.744152	0.4573
rs144581813	1	10283094		90001700	CD45RA+ CD28- CD8br %T cell	C	4.588	1.022	4.48924	7.329e-06		LS-BMD	C	-0.057692	0.066021	-0.873851	0.39341
rs144581813	1	10283094		90001700	CD45RA+ CD28- CD8br %T cell	C	4.588	1.022	4.48924	7.329e-06		FA-BMD	C	0.048002	0.093134	0.515405	0.613326
rs144581813	1	10283094		90001700	CD45RA+ CD28- CD8br %T cell	C	4.588	1.022	4.48924	7.329e-06		FN-BMD	C	0.015014	0.055212	0.271941	0.790172
rs144581813	1	10283094		90001698	CD45RA+ CD28- CD8br AC	C	149.9	24.2	6.19421	6.561e-10		TB-BMD	C	0.0509	0.0684	0.744152	0.4573
rs144581813	1	10283094		90001698	CD45RA+ CD28- CD8br AC	C	149.9	24.2	6.19421	6.561e-10		LS-BMD	C	-0.057692	0.066021	-0.873851	0.39341
rs144581813	1	10283094		90001698	CD45RA+ CD28- CD8br AC	C	149.9	24.2	6.19421	6.561e-10		FA-BMD	C	0.048002	0.093134	0.515405	0.613326
rs144581813	1	10283094		90001698	CD45RA+ CD28- CD8br AC	C	149.9	24.2	6.19421	6.561e-10		FN-BMD	C	0.015014	0.055212	0.271941	0.790172
rs589151	1	10567711		90001723	CD19 on CD24+ CD27+	T	-0.1107	0.02478	-4.46731	8.163e-06		TB-BMD	T	0.0032	0.0057	0.561404	0.5708
rs589151	1	10567711		90001723	CD19 on CD24+ CD27+	T	-0.1107	0.02478	-4.46731	8.163e-06		LS-BMD	C	-0.002923	0.008724	-0.335078	0.743483
rs589151	1	10567711		90001723	CD19 on CD24+ CD27+	T	-0.1107	0.02478	-4.46731	8.163e-06		FA-BMD	C	-0.01485	0.015575	-0.953412	0.349864
rs589151	1	10567711		90001723	CD19 on CD24+ CD27+	T	-0.1107	0.02478	-4.46731	8.163e-06		FN-BMD	C	0.001861	0.007485	0.248701	0.807732
rs284289	1	10763815		90001713	BAFF-R on IgD- CD38br	T	-0.8576	0.1902	-4.50894	6.728e-06		TB-BMD	T	0.0068	0.0249	0.273092	0.7864
rs284289	1	10763815		90001713	BAFF-R on IgD- CD38br	T	-0.8576	0.1902	-4.50894	6.728e-06		LS-BMD	C	-0.003178	0.031462	-0.101023	0.921094
rs284289	1	10763815		90001713	BAFF-R on IgD- CD38br	T	-0.8576	0.1902	-4.50894	6.728e-06		FA-BMD	C	0.070927	0.055674	1.27396	0.211697
rs284289	1	10763815		90001713	BAFF-R on IgD- CD38br	T	-0.8576	0.1902	-4.50894	6.728e-06		FN-BMD	C	-0.00726	0.026404	-0.274972	0.787346
rs284289	1	10763815		90001788	CD25 on IgD- CD38br	T	-0.9944	0.1877	-5.29782	1.251e-07		TB-BMD	T	0.0068	0.0249	0.273092	0.7864
rs284289	1	10763815		90001788	CD25 on IgD- CD38br	T	-0.9944	0.1877	-5.29782	1.251e-07		LS-BMD	C	-0.003178	0.031462	-0.101023	0.921094
rs284289	1	10763815		90001788	CD25 on IgD- CD38br	T	-0.9944	0.1877	-5.29782	1.251e-07		FA-BMD	C	0.070927	0.055674	1.27396	0.211697
rs284289	1	10763815		90001788	CD25 on IgD- CD38br	T	-0.9944	0.1877	-5.29782	1.251e-07		FN-BMD	C	-0.00726	0.026404	-0.274972	0.787346
rs12730924	1	10870863		90002098	CD45RA on naive CD4+	G	0.1271	0.02865	4.4363	9.449e-06		TB-BMD	A	0.0042	0.0072	0.583333	0.5611
rs12730924	1	10870863		90002098	CD45RA on naive CD4+	G	0.1271	0.02865	4.4363	9.449e-06		LS-BMD	G	-0.007126	0.00992	-0.718315	0.482977
rs12730924	1	10870863		90002098	CD45RA on naive CD4+	G	0.1271	0.02865	4.4363	9.449e-06		FA-BMD	G	-0.006687	0.0168	-0.398047	0.696337
rs12730924	1	10870863		90002098	CD45RA on naive CD4+	G	0.1271	0.02865	4.4363	9.449e-06		FN-BMD	G	-0.002205	0.008577	-0.257051	0.801411
rs1737619	1	10874882		90001804	CD27 on IgD- CD38dim	A	-1.276	0.283	-4.50883	6.735e-06		TB-BMD	A	0.0192	0.0312	0.615385	0.5367
rs1737619	1	10874882		90001804	CD27 on IgD- CD38dim	A	-1.276	0.283	-4.50883	6.735e-06		LS-BMD	A	-0.018585	0.05468	-0.339892	0.739931
rs1737619	1	10874882		90001804	CD27 on IgD- CD38dim	A	-1.276	0.283	-4.50883	6.735e-06		FA-BMD	A	-0.07641	0.121223	-0.630326	0.536566
rs1737619	1	10874882		90001804	CD27 on IgD- CD38dim	A	-1.276	0.283	-4.50883	6.735e-06		FN-BMD	A	0.045814	0.04377	1.0467	0.305743
rs143829949	1	11095617		90001918	CD45 on HLA DR+ T cell	A	-0.5264	0.1154	-4.56153	5.331e-06		TB-BMD	A	-0.0141	0.0474	-0.297468	0.7663
rs143829949	1	11095617		90001918	CD45 on HLA DR+ T cell	A	-0.5264	0.1154	-4.56153	5.331e-06		LS-BMD	A	0.049365	0.061953	0.796818	0.43645
rs143829949	1	11095617		90001918	CD45 on HLA DR+ T cell	A	-0.5264	0.1154	-4.56153	5.331e-06		FA-BMD	A	0.087142	0.104685	0.832423	0.414386
rs143829949	1	11095617		90001918	CD45 on HLA DR+ T cell	A	-0.5264	0.1154	-4.56153	5.331e-06		FN-BMD	A	0.071317	0.051401	1.38747	0.174575
rs41274520	1	11210450		90001637	DN (CD4-CD8-) NKT %T cell	T	0.4126	0.08984	4.59261	4.518e-06		TB-BMD	T	0.0243	0.0314	0.773885	0.4403
rs41274520	1	11210450		90001637	DN (CD4-CD8-) NKT %T cell	T	0.4126	0.08984	4.59261	4.518e-06		LS-BMD	G	-0.041352	0.039337	-1.05123	0.302769
rs41274520	1	11210450		90001637	DN (CD4-CD8-) NKT %T cell	T	0.4126	0.08984	4.59261	4.518e-06		FA-BMD	G	-0.02638	0.069742	-0.378247	0.710805
rs41274520	1	11210450		90001637	DN (CD4-CD8-) NKT %T cell	T	0.4126	0.08984	4.59261	4.518e-06		FN-BMD	G	0.037713	0.033961	1.11047	0.275953
rs55844622	1	11252324		90001698	CD45RA+ CD28- CD8br AC	C	206.2	41.1	5.01703	5.546e-07		LS-BMD	T	-0.173931	0.099509	-1.7479	0.086641
rs55844622	1	11252324		90001698	CD45RA+ CD28- CD8br AC	C	206.2	41.1	5.01703	5.546e-07		FA-BMD	T	-0.102952	0.153914	-0.668895	0.512025
rs187638169	1	11351290		90001865	CD3 on CD28- CD8br	C	-1.916	0.3821	-5.01439	5.596e-07		TB-BMD	A	-0.1876	0.1072	-1.75	0.07998
rs2379150	1	11494512		90001977	FSC-A on HLA DR+ CD4+	T	0.1159	0.02611	4.43891	9.427e-06		TB-BMD	T	0.0099	0.0057	1.73684	0.07976
rs2379150	1	11494512		90001977	FSC-A on HLA DR+ CD4+	T	0.1159	0.02611	4.43891	9.427e-06		LS-BMD	T	0.020913	0.008673	2.41139	0.01854
rs2379150	1	11494512		90001977	FSC-A on HLA DR+ CD4+	T	0.1159	0.02611	4.43891	9.427e-06		FA-BMD	T	0.006901	0.015606	0.442202	0.664609
rs2379150	1	11494512		90001977	FSC-A on HLA DR+ CD4+	T	0.1159	0.02611	4.43891	9.427e-06		FN-BMD	T	0.01614	0.007455	2.1651	0.034155
rs113855303	1	11524363		90001634	CD8dim NKT %T cell	A	0.329	0.0739	4.45196	8.795e-06		TB-BMD	A	-0.0014	0.0211	-0.0663507	0.9454
rs113855303	1	11524363		90001634	CD8dim NKT %T cell	A	0.329	0.0739	4.45196	8.795e-06		LS-BMD	A	0.005098	0.027382	0.186179	0.855699
rs113855303	1	11524363		90001634	CD8dim NKT %T cell	A	0.329	0.0739	4.45196	8.795e-06		FA-BMD	A	-0.026032	0.046515	-0.559641	0.583209
rs113855303	1	11524363		90001634	CD8dim NKT %T cell	A	0.329	0.0739	4.45196	8.795e-06		FN-BMD	A	-0.004097	0.023398	-0.175106	0.863944
rs113855303	1	11524363		90001633	CD8dim NKT AC	A	0.3374	0.07401	4.55884	5.31e-06		TB-BMD	A	-0.0014	0.0211	-0.0663507	0.9454
rs113855303	1	11524363		90001633	CD8dim NKT AC	A	0.3374	0.07401	4.55884	5.31e-06		LS-BMD	A	0.005098	0.027382	0.186179	0.855699
rs113855303	1	11524363		90001633	CD8dim NKT AC	A	0.3374	0.07401	4.55884	5.31e-06		FA-BMD	A	-0.026032	0.046515	-0.559641	0.583209
rs113855303	1	11524363		90001633	CD8dim NKT AC	A	0.3374	0.07401	4.55884	5.31e-06		FN-BMD	A	-0.004097	0.023398	-0.175106	0.863944
rs74055723	1	11580073		90001662	CD28- CD8dim %CD8dim	G	-1.523	0.3361	-4.53139	6.081e-06		TB-BMD	C	-0.0342	0.045	-0.76	0.4478
rs74055723	1	11580073		90001662	CD28- CD8dim %CD8dim	G	-1.523	0.3361	-4.53139	6.081e-06		LS-BMD	C	-0.019923	0.115891	-0.171912	0.866158
rs74055723	1	11580073		90001662	CD28- CD8dim %CD8dim	G	-1.523	0.3361	-4.53139	6.081e-06		FA-BMD	C	-0.10362	0.157675	-0.657173	0.519449
rs74055723	1	11580073		90001662	CD28- CD8dim %CD8dim	G	-1.523	0.3361	-4.53139	6.081e-06		FN-BMD	C	-0.146457	0.093998	-1.55809	0.126368
rs74055723	1	11580073		90001653	CD28- DN (CD4-CD8-) %DN	G	-1.644	0.3423	-4.8028	1.63e-06		TB-BMD	C	-0.0342	0.045	-0.76	0.4478
rs74055723	1	11580073		90001656	CD28+ DN (CD4-CD8-) %DN	G	1.644	0.3423	4.8028	1.63e-06		TB-BMD	C	-0.0342	0.045	-0.76	0.4478
rs74055723	1	11580073		90001656	CD28+ DN (CD4-CD8-) %DN	G	1.644	0.3423	4.8028	1.63e-06		LS-BMD	C	-0.019923	0.115891	-0.171912	0.866158
rs74055723	1	11580073		90001653	CD28- DN (CD4-CD8-) %DN	G	-1.644	0.3423	-4.8028	1.63e-06		LS-BMD	C	-0.019923	0.115891	-0.171912	0.866158
rs74055723	1	11580073		90001656	CD28+ DN (CD4-CD8-) %DN	G	1.644	0.3423	4.8028	1.63e-06		FA-BMD	C	-0.10362	0.157675	-0.657173	0.519449
rs74055723	1	11580073		90001653	CD28- DN (CD4-CD8-) %DN	G	-1.644	0.3423	-4.8028	1.63e-06		FA-BMD	C	-0.10362	0.157675	-0.657173	0.519449
rs74055723	1	11580073		90001653	CD28- DN (CD4-CD8-) %DN	G	-1.644	0.3423	-4.8028	1.63e-06		FN-BMD	C	-0.146457	0.093998	-1.55809	0.126368
rs74055723	1	11580073		90001656	CD28+ DN (CD4-CD8-) %DN	G	1.644	0.3423	4.8028	1.63e-06		FN-BMD	C	-0.146457	0.093998	-1.55809	0.126368
rs74055723	1	11580073		90001668	CD28+ CD45RA- CD8dim %CD8dim	G	1.661	0.3356	4.94934	7.808e-07		TB-BMD	C	-0.0342	0.045	-0.76	0.4478
rs74055723	1	11580073		90001668	CD28+ CD45RA- CD8dim %CD8dim	G	1.661	0.3356	4.94934	7.808e-07		LS-BMD	C	-0.019923	0.115891	-0.171912	0.866158
rs74055723	1	11580073		90001668	CD28+ CD45RA- CD8dim %CD8dim	G	1.661	0.3356	4.94934	7.808e-07		FA-BMD	C	-0.10362	0.157675	-0.657173	0.519449
rs74055723	1	11580073		90001668	CD28+ CD45RA- CD8dim %CD8dim	G	1.661	0.3356	4.94934	7.808e-07		FN-BMD	C	-0.146457	0.093998	-1.55809	0.126368
rs529500582	1	11620068		90001419	CD20- %B cell	A	-0.4047	0.08262	-4.89833	1.009e-06		TB-BMD	A	0.0033	0.0224	0.147321	0.8839
rs529500582	1	11620068		90001419	CD20- %B cell	A	-0.4047	0.08262	-4.89833	1.009e-06		LS-BMD	A	-0.125531	0.107452	-1.16826	0.253858
rs529500582	1	11620068		90001419	CD20- %B cell	A	-0.4047	0.08262	-4.89833	1.009e-06		FN-BMD	A	-0.042104	0.093321	-0.451178	0.658898
rs76651564	1	11771496		90001940	CD25 on CD39+ activated Treg	A	-0.4274	0.09613	-4.44606	8.997e-06		TB-BMD	A	0.0243	0.036	0.675	0.4992
rs76651564	1	11771496		90001940	CD25 on CD39+ activated Treg	A	-0.4274	0.09613	-4.44606	8.997e-06		LS-BMD	A	-0.010328	0.04177	-0.247263	0.80917
rs76651564	1	11771496		90001940	CD25 on CD39+ activated Treg	A	-0.4274	0.09613	-4.44606	8.997e-06		FA-BMD	A	0.058478	0.068551	0.85306	0.402909
rs76651564	1	11771496		90001940	CD25 on CD39+ activated Treg	A	-0.4274	0.09613	-4.44606	8.997e-06		FN-BMD	A	-0.035815	0.036008	-0.994627	0.330437
rs12095517	1	11797186		90001962	CD25 on CD28+ CD4+	C	-0.1337	0.02801	-4.7733	1.887e-06		TB-BMD	T	-0.009	0.0062	-1.45161	0.146
rs12095517	1	11797186		90001962	CD25 on CD28+ CD4+	C	-0.1337	0.02801	-4.7733	1.887e-06		LS-BMD	T	-0.021324	0.009017	-2.36503	0.020921
rs12095517	1	11797186		90001962	CD25 on CD28+ CD4+	C	-0.1337	0.02801	-4.7733	1.887e-06		FA-BMD	T	-0.052653	0.01553	-3.39032	0.000891
rs12095517	1	11797186		90001962	CD25 on CD28+ CD4+	C	-0.1337	0.02801	-4.7733	1.887e-06		FN-BMD	T	-0.011588	0.007764	-1.49255	0.144165
rs12095517	1	11797186		90001960	CD25 on CD4+	C	-0.1496	0.02874	-5.20529	2.066e-07		TB-BMD	T	-0.009	0.0062	-1.45161	0.146
rs12095517	1	11797186		90001960	CD25 on CD4+	C	-0.1496	0.02874	-5.20529	2.066e-07		LS-BMD	T	-0.021324	0.009017	-2.36503	0.020921
rs12095517	1	11797186		90001960	CD25 on CD4+	C	-0.1496	0.02874	-5.20529	2.066e-07		FA-BMD	T	-0.052653	0.01553	-3.39032	0.000891
rs12095517	1	11797186		90001960	CD25 on CD4+	C	-0.1496	0.02874	-5.20529	2.066e-07		FN-BMD	T	-0.011588	0.007764	-1.49255	0.144165
rs60148251	1	11819596		90001505	CD25hi %CD4+	T	0.1222	0.02762	4.42433	9.994e-06		TB-BMD	T	0.0015	0.0072	0.208333	0.8329
rs60148251	1	11819596		90001505	CD25hi %CD4+	T	0.1222	0.02762	4.42433	9.994e-06		LS-BMD	T	-0.020772	0.01058	-1.96324	0.055201
rs60148251	1	11819596		90001505	CD25hi %CD4+	T	0.1222	0.02762	4.42433	9.994e-06		FA-BMD	T	-0.048659	0.018359	-2.65043	0.009374
rs60148251	1	11819596		90001505	CD25hi %CD4+	T	0.1222	0.02762	4.42433	9.994e-06		FN-BMD	T	-0.013273	0.009033	-1.46944	0.150478
rs74720509	1	11891626		90001821	IgD on IgD+ CD24-	G	0.1705	0.03852	4.42627	9.9e-06		TB-BMD	A	0.0082	0.0216	0.37963	0.7028
rs74720509	1	11891626		90001821	IgD on IgD+ CD24-	G	0.1705	0.03852	4.42627	9.9e-06		LS-BMD	G	0.024121	0.029409	0.820185	0.421403
rs74720509	1	11891626		90001821	IgD on IgD+ CD24-	G	0.1705	0.03852	4.42627	9.9e-06		FA-BMD	G	0.009617	0.051075	0.188293	0.853541
rs74720509	1	11891626		90001821	IgD on IgD+ CD24-	G	0.1705	0.03852	4.42627	9.9e-06		FN-BMD	G	-0.006451	0.025101	-0.256998	0.800941
rs34710782	1	11903241		90001990	CD64 on CD14- CD16+ monocyte	C	0.1506	0.03159	4.76733	1.921e-06		TB-BMD	T	0.0011	0.0068	0.161765	0.8746
rs34710782	1	11903241		90001990	CD64 on CD14- CD16+ monocyte	C	0.1506	0.03159	4.76733	1.921e-06		LS-BMD	C	0.006918	0.010374	0.666843	0.514888
rs34710782	1	11903241		90001990	CD64 on CD14- CD16+ monocyte	C	0.1506	0.03159	4.76733	1.921e-06		FA-BMD	C	0.018749	0.018464	1.01544	0.319407
rs34710782	1	11903241		90001990	CD64 on CD14- CD16+ monocyte	C	0.1506	0.03159	4.76733	1.921e-06		FN-BMD	C	0.015544	0.008918	1.74289	0.088129
rs13305986	1	11908505		90001818	CD38 on IgD+	C	-0.6584	0.1483	-4.43965	9.213e-06		TB-BMD	C	0.0279	0.0245	1.13878	0.2549
rs13305986	1	11908505		90001818	CD38 on IgD+	C	-0.6584	0.1483	-4.43965	9.213e-06		LS-BMD	C	-0.020543	0.035438	-0.57969	0.57131
rs13305986	1	11908505		90001818	CD38 on IgD+	C	-0.6584	0.1483	-4.43965	9.213e-06		FA-BMD	C	-0.071036	0.06281	-1.13096	0.267443
rs13305986	1	11908505		90001818	CD38 on IgD+	C	-0.6584	0.1483	-4.43965	9.213e-06		FN-BMD	C	0.011794	0.031246	0.377466	0.711889
rs28460269	1	12135892		90001825	IgD on IgD+ CD38dim	C	0.1292	0.02865	4.5096	6.661e-06		TB-BMD	C	-0.0045	0.0092	-0.48913	0.6222
rs28460269	1	12135892		90001825	IgD on IgD+ CD38dim	C	0.1292	0.02865	4.5096	6.661e-06		LS-BMD	C	-0.005895	0.014261	-0.41337	0.686437
rs28460269	1	12135892		90001825	IgD on IgD+ CD38dim	C	0.1292	0.02865	4.5096	6.661e-06		FA-BMD	C	0.002325	0.024159	0.096227	0.924808
rs28460269	1	12135892		90001825	IgD on IgD+ CD38dim	C	0.1292	0.02865	4.5096	6.661e-06		FN-BMD	C	-0.008289	0.012244	-0.677032	0.507698
rs664654	1	12185036		90001721	CD19 on CD20-	A	0.2609	0.05876	4.4401	9.297e-06		TB-BMD	A	-0.002	0.0109	-0.183486	0.8517
rs664654	1	12185036		90001721	CD19 on CD20-	A	0.2609	0.05876	4.4401	9.297e-06		LS-BMD	A	-0.029677	0.016119	-1.84117	0.072156
rs664654	1	12185036		90001721	CD19 on CD20-	A	0.2609	0.05876	4.4401	9.297e-06		FA-BMD	A	0.01694	0.028056	0.603783	0.553859
rs664654	1	12185036		90001721	CD19 on CD20-	A	0.2609	0.05876	4.4401	9.297e-06		FN-BMD	A	-0.03756	0.014316	-2.62371	0.010271
rs74053337	1	12215689		90001695	CD45RA- CD28- CD8br AC	T	345.2	71.55	4.8246	1.466e-06		TB-BMD	T	0.0313	0.0314	0.996815	0.3195
rs74053337	1	12215689		90001698	CD45RA+ CD28- CD8br AC	T	961.8	92.92	10.3508	9.715e-25		TB-BMD	T	0.0313	0.0314	0.996815	0.3195
rs616645	1	12240824		90001751	CD20 on IgD+ CD38br	G	0.1697	0.03688	4.60141	4.356e-06		TB-BMD	T	0.0018	0.007	0.257143	0.8004
rs616645	1	12240824		90001751	CD20 on IgD+ CD38br	G	0.1697	0.03688	4.60141	4.356e-06		LS-BMD	G	-0.01092	0.010665	-1.02396	0.317271
rs616645	1	12240824		90001751	CD20 on IgD+ CD38br	G	0.1697	0.03688	4.60141	4.356e-06		FA-BMD	G	0.006601	0.018727	0.352473	0.72965
rs616645	1	12240824		90001751	CD20 on IgD+ CD38br	G	0.1697	0.03688	4.60141	4.356e-06		FN-BMD	G	0.002636	0.00916	0.287723	0.778307
rs3737609	1	12570546		90001695	CD45RA- CD28- CD8br AC	G	264.6	58.08	4.55579	5.4e-06		TB-BMD	C	-0.0203	0.0566	-0.358657	0.7197
rs3737609	1	12570546		90001695	CD45RA- CD28- CD8br AC	G	264.6	58.08	4.55579	5.4e-06		LS-BMD	G	0.005136	0.074623	0.06882	0.946393
rs3737609	1	12570546		90001695	CD45RA- CD28- CD8br AC	G	264.6	58.08	4.55579	5.4e-06		FN-BMD	G	-0.025734	0.061731	-0.416875	0.683365
rs6697448	1	12594521		90002085	SSC-A on HLA DR+ CD4+	A	-0.1533	0.03184	-4.8147	1.542e-06		TB-BMD	A	0.0107	0.0084	1.27381	0.203
rs6697448	1	12594521		90002085	SSC-A on HLA DR+ CD4+	A	-0.1533	0.03184	-4.8147	1.542e-06		LS-BMD	A	-0.007563	0.012094	-0.625347	0.541388
rs6697448	1	12594521		90002085	SSC-A on HLA DR+ CD4+	A	-0.1533	0.03184	-4.8147	1.542e-06		FA-BMD	A	0.022068	0.020697	1.06624	0.295791
rs6697448	1	12594521		90002085	SSC-A on HLA DR+ CD4+	A	-0.1533	0.03184	-4.8147	1.542e-06		FN-BMD	A	-0.002494	0.011175	-0.223136	0.827162
rs61774966	1	12770399		90001695	CD45RA- CD28- CD8br AC	A	115.9	25.11	4.61569	4.107e-06		TB-BMD	A	0.0311	0.0574	0.541812	0.588
rs61774966	1	12770399		90001695	CD45RA- CD28- CD8br AC	A	115.9	25.11	4.61569	4.107e-06		LS-BMD	A	0.067532	0.05125	1.31769	0.198101
rs61774966	1	12770399		90001695	CD45RA- CD28- CD8br AC	A	115.9	25.11	4.61569	4.107e-06		FA-BMD	A	0.056849	0.085376	0.665871	0.513841
rs61774966	1	12770399		90001695	CD45RA- CD28- CD8br AC	A	115.9	25.11	4.61569	4.107e-06		FN-BMD	A	0.030109	0.0444	0.678145	0.507
rs61774966	1	12770399		90001697	CD45RA- CD28- CD8br %T cell	A	5.419	1.15	4.71217	2.566e-06		TB-BMD	A	0.0311	0.0574	0.541812	0.588
rs61774966	1	12770399		90001697	CD45RA- CD28- CD8br %T cell	A	5.419	1.15	4.71217	2.566e-06		LS-BMD	A	0.067532	0.05125	1.31769	0.198101
rs61774966	1	12770399		90001697	CD45RA- CD28- CD8br %T cell	A	5.419	1.15	4.71217	2.566e-06		FA-BMD	A	0.056849	0.085376	0.665871	0.513841
rs61774966	1	12770399		90001697	CD45RA- CD28- CD8br %T cell	A	5.419	1.15	4.71217	2.566e-06		FN-BMD	A	0.030109	0.0444	0.678145	0.507
rs112978597	1	12881809		90001733	CD19 on IgD- CD38-	G	0.2426	0.05151	4.70977	2.579e-06		TB-BMD	A	-0.0146	0.0316	-0.462025	0.6438
rs112978597	1	12881809		90001733	CD19 on IgD- CD38-	G	0.2426	0.05151	4.70977	2.579e-06		LS-BMD	G	-0.002115	0.030631	-0.069038	0.946223
rs112978597	1	12881809		90001733	CD19 on IgD- CD38-	G	0.2426	0.05151	4.70977	2.579e-06		FA-BMD	G	0.043624	0.049603	0.879466	0.388504
rs112978597	1	12881809		90001733	CD19 on IgD- CD38-	G	0.2426	0.05151	4.70977	2.579e-06		FN-BMD	G	-0.006253	0.026257	-0.238129	0.815753
rs116560724	1	13794539		90001551	Naive CD8br AC	T	1.199	0.2672	4.48728	7.426e-06		TB-BMD	T	0.0403	0.0559	0.72093	0.471
rs116560724	1	13794539		90001551	Naive CD8br AC	T	1.199	0.2672	4.48728	7.426e-06		LS-BMD	T	0.04472	0.04741	0.943256	0.356921
rs116560724	1	13794539		90001551	Naive CD8br AC	T	1.199	0.2672	4.48728	7.426e-06		FA-BMD	T	0.060744	0.079297	0.766036	0.452596
rs116560724	1	13794539		90001551	Naive CD8br AC	T	1.199	0.2672	4.48728	7.426e-06		FN-BMD	T	0.024086	0.040409	0.596056	0.559766
rs116560724	1	13794539		90001688	CD28+ CD45RA+ CD8br %T cell	T	1.283	0.2772	4.62843	3.782e-06		TB-BMD	T	0.0403	0.0559	0.72093	0.471
rs116560724	1	13794539		90001688	CD28+ CD45RA+ CD8br %T cell	T	1.283	0.2772	4.62843	3.782e-06		LS-BMD	T	0.04472	0.04741	0.943256	0.356921
rs116560724	1	13794539		90001688	CD28+ CD45RA+ CD8br %T cell	T	1.283	0.2772	4.62843	3.782e-06		FA-BMD	T	0.060744	0.079297	0.766036	0.452596
rs116560724	1	13794539		90001688	CD28+ CD45RA+ CD8br %T cell	T	1.283	0.2772	4.62843	3.782e-06		FN-BMD	T	0.024086	0.040409	0.596056	0.559766
rs116560724	1	13794539		90001553	Naive CD8br %T cell	T	1.374	0.266	5.16541	2.508e-07		TB-BMD	T	0.0403	0.0559	0.72093	0.471
rs116560724	1	13794539		90001553	Naive CD8br %T cell	T	1.374	0.266	5.16541	2.508e-07		LS-BMD	T	0.04472	0.04741	0.943256	0.356921
rs116560724	1	13794539		90001553	Naive CD8br %T cell	T	1.374	0.266	5.16541	2.508e-07		FA-BMD	T	0.060744	0.079297	0.766036	0.452596
rs116560724	1	13794539		90001553	Naive CD8br %T cell	T	1.374	0.266	5.16541	2.508e-07		FN-BMD	T	0.024086	0.040409	0.596056	0.559766
rs6429802	1	14228236		90001901	CD28 on CD39+ resting Treg	G	0.1521	0.033	4.60909	4.229e-06		TB-BMD	A	0.0011	0.0062	0.177419	0.8554
rs6429802	1	14228236		90001901	CD28 on CD39+ resting Treg	G	0.1521	0.033	4.60909	4.229e-06		LS-BMD	A	0.0063	0.009367	0.672587	0.511273
rs6429802	1	14228236		90001901	CD28 on CD39+ resting Treg	G	0.1521	0.033	4.60909	4.229e-06		FA-BMD	A	0.029512	0.016561	1.78195	0.080603
rs6429802	1	14228236		90001901	CD28 on CD39+ resting Treg	G	0.1521	0.033	4.60909	4.229e-06		FN-BMD	A	0.001672	0.008032	0.208142	0.838607
rs138894328	1	14506794		90001698	CD45RA+ CD28- CD8br AC	C	184.1	38.36	4.79927	1.649e-06		TB-BMD	A	-0.0618	0.063	-0.980952	0.3263
rs138894328	1	14506794		90001698	CD45RA+ CD28- CD8br AC	C	184.1	38.36	4.79927	1.649e-06		LS-BMD	C	0.028726	0.058263	0.493047	0.628894
rs138894328	1	14506794		90001698	CD45RA+ CD28- CD8br AC	C	184.1	38.36	4.79927	1.649e-06		FA-BMD	C	0.129236	0.116597	1.1084	0.277106
rs138894328	1	14506794		90001698	CD45RA+ CD28- CD8br AC	C	184.1	38.36	4.79927	1.649e-06		FN-BMD	C	0.096809	0.050517	1.91637	0.060116
rs141289216	1	14539144		90001695	CD45RA- CD28- CD8br AC	T	88.02	18.79	4.68441	2.909e-06		TB-BMD	A	-0.0206	0.0231	-0.891775	0.3725
rs141289216	1	14539144		90001695	CD45RA- CD28- CD8br AC	T	88.02	18.79	4.68441	2.909e-06		LS-BMD	T	-3.3e-05	0.036466	-0.000895	0.999302
rs141289216	1	14539144		90001695	CD45RA- CD28- CD8br AC	T	88.02	18.79	4.68441	2.909e-06		FA-BMD	T	0.03763	0.065758	0.572258	0.574746
rs141289216	1	14539144		90001695	CD45RA- CD28- CD8br AC	T	88.02	18.79	4.68441	2.909e-06		FN-BMD	T	0.066024	0.031916	2.06865	0.042977
rs78686313	1	14588462		90001656	CD28+ DN (CD4-CD8-) %DN	T	0.7959	0.1729	4.60324	4.297e-06		TB-BMD	T	0.0158	0.0268	0.589552	0.5553
rs78686313	1	14588462		90001653	CD28- DN (CD4-CD8-) %DN	T	-0.7959	0.1729	-4.60324	4.297e-06		TB-BMD	T	0.0158	0.0268	0.589552	0.5553
rs78686313	1	14588462		90001653	CD28- DN (CD4-CD8-) %DN	T	-0.7959	0.1729	-4.60324	4.297e-06		LS-BMD	T	0.006525	0.03699	0.176393	0.863205
rs78686313	1	14588462		90001656	CD28+ DN (CD4-CD8-) %DN	T	0.7959	0.1729	4.60324	4.297e-06		LS-BMD	T	0.006525	0.03699	0.176393	0.863205
rs78686313	1	14588462		90001653	CD28- DN (CD4-CD8-) %DN	T	-0.7959	0.1729	-4.60324	4.297e-06		FA-BMD	T	0.102507	0.064057	1.60023	0.116629
rs78686313	1	14588462		90001656	CD28+ DN (CD4-CD8-) %DN	T	0.7959	0.1729	4.60324	4.297e-06		FA-BMD	T	0.102507	0.064057	1.60023	0.116629
rs78686313	1	14588462		90001656	CD28+ DN (CD4-CD8-) %DN	T	0.7959	0.1729	4.60324	4.297e-06		FN-BMD	T	0.025675	0.03149	0.815334	0.425004
rs78686313	1	14588462		90001653	CD28- DN (CD4-CD8-) %DN	T	-0.7959	0.1729	-4.60324	4.297e-06		FN-BMD	T	0.025675	0.03149	0.815334	0.425004
rs17401833	1	14788274		90001665	CD28+ CD45RA+ CD8dim %CD8dim	C	-0.1133	0.02544	-4.45362	8.826e-06		TB-BMD	T	0.0008	0.0067	0.119403	0.9067
rs17401833	1	14788274		90001665	CD28+ CD45RA+ CD8dim %CD8dim	C	-0.1133	0.02544	-4.45362	8.826e-06		LS-BMD	C	0.004279	0.009854	0.434213	0.67153
rs17401833	1	14788274		90001665	CD28+ CD45RA+ CD8dim %CD8dim	C	-0.1133	0.02544	-4.45362	8.826e-06		FA-BMD	C	-0.007218	0.017258	-0.41822	0.681771
rs17401833	1	14788274		90001665	CD28+ CD45RA+ CD8dim %CD8dim	C	-0.1133	0.02544	-4.45362	8.826e-06		FN-BMD	C	-0.004775	0.008474	-0.563459	0.581433
rs60704551	1	14791436		90001606	CD4+ %leukocyte	C	0.5316	0.1191	4.46348	8.359e-06		TB-BMD	A	0.0249	0.0189	1.31746	0.1881
rs60704551	1	14791436		90001606	CD4+ %leukocyte	C	0.5316	0.1191	4.46348	8.359e-06		LS-BMD	C	-0.045248	0.033814	-1.33812	0.191236
rs60704551	1	14791436		90001606	CD4+ %leukocyte	C	0.5316	0.1191	4.46348	8.359e-06		FA-BMD	C	0.028102	0.058963	0.476606	0.640293
rs60704551	1	14791436		90001606	CD4+ %leukocyte	C	0.5316	0.1191	4.46348	8.359e-06		FN-BMD	C	-0.00327	0.029121	-0.11229	0.91249
rs75518360	1	14881805		90001549	CM CD8br %CD8br	T	0.4829	0.09427	5.12252	3.176e-07		TB-BMD	T	0.0219	0.0315	0.695238	0.4877
rs75518360	1	14881805		90001549	CM CD8br %CD8br	T	0.4829	0.09427	5.12252	3.176e-07		LS-BMD	T	-0.029144	0.040458	-0.720342	0.481744
rs75518360	1	14881805		90001549	CM CD8br %CD8br	T	0.4829	0.09427	5.12252	3.176e-07		FA-BMD	T	-0.002404	0.07211	-0.033343	0.973907
rs75518360	1	14881805		90001549	CM CD8br %CD8br	T	0.4829	0.09427	5.12252	3.176e-07		FN-BMD	T	-0.004024	0.035063	-0.114771	0.910565
rs116100114	1	14906840		90001698	CD45RA+ CD28- CD8br AC	A	87.8	16.49	5.32444	1.085e-07		TB-BMD	A	-0.0525	0.0387	-1.35659	0.1744
rs116100114	1	14906840		90001698	CD45RA+ CD28- CD8br AC	A	87.8	16.49	5.32444	1.085e-07		LS-BMD	A	0.073131	0.047694	1.53334	0.134243
rs116100114	1	14906840		90001698	CD45RA+ CD28- CD8br AC	A	87.8	16.49	5.32444	1.085e-07		FA-BMD	A	-0.010398	0.078876	-0.131831	0.897129
rs116100114	1	14906840		90001698	CD45RA+ CD28- CD8br AC	A	87.8	16.49	5.32444	1.085e-07		FN-BMD	A	-0.008142	0.042346	-0.192276	0.850756
rs12129442	1	15139272		90002073	SSC-A on monocyte	T	-0.2601	0.04999	-5.20304	2.113e-07		TB-BMD	T	0.0042	0.0126	0.333333	0.742
rs12129442	1	15139272		90002073	SSC-A on monocyte	T	-0.2601	0.04999	-5.20304	2.113e-07		LS-BMD	T	0.026918	0.01729	1.5568	0.128387
rs12129442	1	15139272		90002073	SSC-A on monocyte	T	-0.2601	0.04999	-5.20304	2.113e-07		FA-BMD	T	0.027733	0.030822	0.899788	0.377635
rs12129442	1	15139272		90002073	SSC-A on monocyte	T	-0.2601	0.04999	-5.20304	2.113e-07		FN-BMD	T	0.013175	0.014972	0.879971	0.389224
rs74507811	1	15291100		90001698	CD45RA+ CD28- CD8br AC	G	98.58	21.49	4.58725	4.665e-06		TB-BMD	A	0.0316	0.0416	0.759615	0.4478
rs74507811	1	15291100		90001698	CD45RA+ CD28- CD8br AC	G	98.58	21.49	4.58725	4.665e-06		LS-BMD	G	0.088519	0.05337	1.65858	0.105261
rs74507811	1	15291100		90001698	CD45RA+ CD28- CD8br AC	G	98.58	21.49	4.58725	4.665e-06		FA-BMD	G	0.034246	0.096321	0.355539	0.727392
rs74507811	1	15291100		90001698	CD45RA+ CD28- CD8br AC	G	98.58	21.49	4.58725	4.665e-06		FN-BMD	G	0.00146	0.047486	0.030738	0.975995
rs142440310	1	15485847		90001698	CD45RA+ CD28- CD8br AC	T	147.4	26.12	5.64319	1.83e-08		TB-BMD	T	0.0988	0.0628	1.57325	0.1154
rs142440310	1	15485847		90001698	CD45RA+ CD28- CD8br AC	T	147.4	26.12	5.64319	1.83e-08		LS-BMD	T	-0.013081	0.066661	-0.196235	0.848
rs142440310	1	15485847		90001698	CD45RA+ CD28- CD8br AC	T	147.4	26.12	5.64319	1.83e-08		FA-BMD	T	-0.059272	0.095438	-0.621046	0.542581
rs142440310	1	15485847		90001698	CD45RA+ CD28- CD8br AC	T	147.4	26.12	5.64319	1.83e-08		FN-BMD	T	0.087801	0.055413	1.58448	0.121048
rs7519224	1	15559482		90001965	FSC-A on monocyte	T	0.1427	0.02928	4.87363	1.151e-06		TB-BMD	T	0.0047	0.0063	0.746032	0.4536
rs7519224	1	15559482		90001965	FSC-A on monocyte	T	0.1427	0.02928	4.87363	1.151e-06		LS-BMD	T	-0.024186	0.009649	-2.50666	0.014381
rs7519224	1	15559482		90001965	FSC-A on monocyte	T	0.1427	0.02928	4.87363	1.151e-06		FA-BMD	T	-0.037374	0.017154	-2.17871	0.032679
rs7519224	1	15559482		90001965	FSC-A on monocyte	T	0.1427	0.02928	4.87363	1.151e-06		FN-BMD	T	-0.011441	0.008302	-1.378	0.177533
rs1752020	1	15572133		90001982	CCR2 on CD14- CD16+ monocyte	G	-0.1287	0.02906	-4.42877	9.683e-06		TB-BMD	A	-0.0127	0.0079	-1.60759	0.1075
rs1752020	1	15572133		90001982	CCR2 on CD14- CD16+ monocyte	G	-0.1287	0.02906	-4.42877	9.683e-06		LS-BMD	A	-0.000613	0.01099	-0.055767	0.956548
rs1752020	1	15572133		90001982	CCR2 on CD14- CD16+ monocyte	G	-0.1287	0.02906	-4.42877	9.683e-06		FA-BMD	A	0.014575	0.018704	0.779283	0.444816
rs1752020	1	15572133		90001982	CCR2 on CD14- CD16+ monocyte	G	-0.1287	0.02906	-4.42877	9.683e-06		FN-BMD	A	-0.000623	0.009533	-0.065358	0.948991
rs77073374	1	15576441		90001698	CD45RA+ CD28- CD8br AC	A	127.9	28.51	4.48615	7.503e-06		TB-BMD	A	-0.0179	0.0236	-0.758475	0.448
rs77073374	1	15576441		90001698	CD45RA+ CD28- CD8br AC	A	127.9	28.51	4.48615	7.503e-06		LS-BMD	A	0.0168	0.04824	0.348258	0.73377
rs77073374	1	15576441		90001698	CD45RA+ CD28- CD8br AC	A	127.9	28.51	4.48615	7.503e-06		FA-BMD	A	-0.006302	0.074647	-0.084429	0.934003
rs77073374	1	15576441		90001698	CD45RA+ CD28- CD8br AC	A	127.9	28.51	4.48615	7.503e-06		FN-BMD	A	0.046377	0.040142	1.15531	0.258272
rs6679905	1	15599021		90001698	CD45RA+ CD28- CD8br AC	T	142.1	29.91	4.75092	2.1e-06		TB-BMD	T	0.0146	0.032	0.45625	0.6488
rs79774553	1	15604593		90001698	CD45RA+ CD28- CD8br AC	A	189.6	34.76	5.45455	5.239e-08		TB-BMD	A	0.0379	0.0368	1.02989	0.3034
rs10927767	1	15629094		90001455	CD62L- HLA DR++ monocyte %monocyte	A	1.068	0.2215	4.82167	1.489e-06		TB-BMD	A	0.017	0.0268	0.634328	0.5269
rs10927767	1	15629094		90001455	CD62L- HLA DR++ monocyte %monocyte	A	1.068	0.2215	4.82167	1.489e-06		LS-BMD	A	-0.030447	0.049301	-0.617567	0.546431
rs10927767	1	15629094		90001455	CD62L- HLA DR++ monocyte %monocyte	A	1.068	0.2215	4.82167	1.489e-06		FA-BMD	A	-0.003129	0.074844	-0.041806	0.967288
rs10927767	1	15629094		90001455	CD62L- HLA DR++ monocyte %monocyte	A	1.068	0.2215	4.82167	1.489e-06		FN-BMD	A	-0.024347	0.041566	-0.585739	0.566581
rs2479085	1	15667443		90001713	BAFF-R on IgD- CD38br	C	-0.1772	0.03766	-4.70526	2.621e-06		TB-BMD	T	0.003	0.0102	0.294118	0.7676
rs2479085	1	15667443		90001713	BAFF-R on IgD- CD38br	C	-0.1772	0.03766	-4.70526	2.621e-06		LS-BMD	C	-0.006809	0.016291	-0.417935	0.683161
rs2479085	1	15667443		90001713	BAFF-R on IgD- CD38br	C	-0.1772	0.03766	-4.70526	2.621e-06		FA-BMD	C	0.004459	0.028516	0.156373	0.878123
rs2479085	1	15667443		90001713	BAFF-R on IgD- CD38br	C	-0.1772	0.03766	-4.70526	2.621e-06		FN-BMD	C	-0.015982	0.014001	-1.14149	0.264013
rs112370962	1	15693424		90002045	CD45 on CD33- HLA DR-	C	-0.8187	0.1725	-4.74609	2.268e-06		TB-BMD	T	-0.0427	0.0235	-1.81702	0.06985
rs112370962	1	15693424		90002045	CD45 on CD33- HLA DR-	C	-0.8187	0.1725	-4.74609	2.268e-06		LS-BMD	C	0.017373	0.028	0.620443	0.544564
rs112370962	1	15693424		90002045	CD45 on CD33- HLA DR-	C	-0.8187	0.1725	-4.74609	2.268e-06		FA-BMD	C	0.021475	0.04696	0.457311	0.653884
rs112370962	1	15693424		90002045	CD45 on CD33- HLA DR-	C	-0.8187	0.1725	-4.74609	2.268e-06		FN-BMD	C	0.041991	0.024389	1.72172	0.092058
rs556540962	1	15714373		90001698	CD45RA+ CD28- CD8br AC	T	91.91	18.52	4.96274	7.29e-07		LS-BMD	T	0.018363	0.068863	0.266655	0.79453
rs556540962	1	15714373		90001698	CD45RA+ CD28- CD8br AC	T	91.91	18.52	4.96274	7.29e-07		FN-BMD	T	0.074495	0.061369	1.21389	0.234909
rs143163390	1	15791582		90001989	CD40 on CD14- CD16+ monocyte	T	0.5484	0.1193	4.59681	4.477e-06		TB-BMD	T	-0.0739	0.0327	-2.25994	0.02391
rs143163390	1	15791582		90001989	CD40 on CD14- CD16+ monocyte	T	0.5484	0.1193	4.59681	4.477e-06		LS-BMD	T	-0.046576	0.046904	-0.993006	0.332124
rs143163390	1	15791582		90001989	CD40 on CD14- CD16+ monocyte	T	0.5484	0.1193	4.59681	4.477e-06		FA-BMD	T	-0.104611	0.086769	-1.20563	0.237129
rs143163390	1	15791582		90001989	CD40 on CD14- CD16+ monocyte	T	0.5484	0.1193	4.59681	4.477e-06		FN-BMD	T	-0.044821	0.040737	-1.10027	0.281653
rs182943643	1	15811432		90001982	CCR2 on CD14- CD16+ monocyte	A	0.5425	0.122	4.44672	8.956e-06		TB-BMD	A	-0.0675	0.0591	-1.14213	0.2541
rs182943643	1	15811432		90001982	CCR2 on CD14- CD16+ monocyte	A	0.5425	0.122	4.44672	8.956e-06		LS-BMD	A	-0.11187	0.056291	-1.98736	0.052278
rs182943643	1	15811432		90001982	CCR2 on CD14- CD16+ monocyte	A	0.5425	0.122	4.44672	8.956e-06		FA-BMD	A	-0.226867	0.098052	-2.31374	0.023311
rs182943643	1	15811432		90001982	CCR2 on CD14- CD16+ monocyte	A	0.5425	0.122	4.44672	8.956e-06		FN-BMD	A	-0.02493	0.048026	-0.519097	0.611532
rs17448682	1	15966713		90001630	CD8br NKT AC	T	0.142	0.0313	4.53674	5.898e-06		TB-BMD	T	0.0069	0.0067	1.02985	0.3041
rs17448682	1	15966713		90001630	CD8br NKT AC	T	0.142	0.0313	4.53674	5.898e-06		LS-BMD	T	0.003678	0.010265	0.358331	0.726376
rs17448682	1	15966713		90001630	CD8br NKT AC	T	0.142	0.0313	4.53674	5.898e-06		FA-BMD	T	0.039381	0.018474	2.13167	0.036625
rs17448682	1	15966713		90001630	CD8br NKT AC	T	0.142	0.0313	4.53674	5.898e-06		FN-BMD	T	-0.000193	0.008834	-0.021809	0.982966
rs180742493	1	16020486		90001698	CD45RA+ CD28- CD8br AC	G	165.7	31.31	5.29224	1.288e-07		TB-BMD	C	-0.0376	0.0367	-1.02452	0.306
rs180742493	1	16020486		90001698	CD45RA+ CD28- CD8br AC	G	165.7	31.31	5.29224	1.288e-07		LS-BMD	G	0.052191	0.048805	1.0694	0.296272
rs180742493	1	16020486		90001698	CD45RA+ CD28- CD8br AC	G	165.7	31.31	5.29224	1.288e-07		FA-BMD	G	0.111218	0.08046	1.38227	0.175293
rs180742493	1	16020486		90001698	CD45RA+ CD28- CD8br AC	G	165.7	31.31	5.29224	1.288e-07		FN-BMD	G	0.057598	0.043065	1.33746	0.190629
rs7538103	1	16147854		90001618	HLA DR+ T cell AC	A	-0.1261	0.02732	-4.61567	4.048e-06		TB-BMD	A	0.0016	0.006	0.266667	0.784
rs7538103	1	16147854		90001618	HLA DR+ T cell AC	A	-0.1261	0.02732	-4.61567	4.048e-06		LS-BMD	A	0.019026	0.009157	2.07761	0.042466
rs7538103	1	16147854		90001618	HLA DR+ T cell AC	A	-0.1261	0.02732	-4.61567	4.048e-06		FA-BMD	A	0.030491	0.01636	1.86378	0.067639
rs7538103	1	16147854		90001618	HLA DR+ T cell AC	A	-0.1261	0.02732	-4.61567	4.048e-06		FN-BMD	A	0.008299	0.007864	1.05527	0.301801
rs7552165	1	16461336		90001899	CD28 on CD4 Treg	T	-1.445	0.3265	-4.42573	9.94e-06		TB-BMD	T	0.036	0.0298	1.20805	0.2282
rs7552165	1	16461336		90001899	CD28 on CD4 Treg	T	-1.445	0.3265	-4.42573	9.94e-06		LS-BMD	C	-0.038887	0.033745	-1.15237	0.258615
rs7552165	1	16461336		90001899	CD28 on CD4 Treg	T	-1.445	0.3265	-4.42573	9.94e-06		FA-BMD	C	-0.032456	0.05894	-0.55066	0.589351
rs7552165	1	16461336		90001899	CD28 on CD4 Treg	T	-1.445	0.3265	-4.42573	9.94e-06		FN-BMD	C	-0.034416	0.02953	-1.16547	0.252864
rs114911864	1	16508223		90001802	CD27 on IgD- CD38-	T	-0.8961	0.1904	-4.70641	2.62e-06		TB-BMD	A	-0.0525	0.0426	-1.23239	0.2177
rs114911864	1	16508223		90001802	CD27 on IgD- CD38-	T	-0.8961	0.1904	-4.70641	2.62e-06		LS-BMD	T	-0.149078	0.056502	-2.63846	0.009989
rs114911864	1	16508223		90001802	CD27 on IgD- CD38-	T	-0.8961	0.1904	-4.70641	2.62e-06		FA-BMD	T	0.011386	0.101385	0.112309	0.912292
rs114911864	1	16508223		90001802	CD27 on IgD- CD38-	T	-0.8961	0.1904	-4.70641	2.62e-06		FN-BMD	T	-0.07307	0.049119	-1.48763	0.145491
rs149876490	1	16668240		90001406	Memory B cell %B cell	T	-1.002	0.224	-4.47321	7.993e-06		TB-BMD	T	-0.0103	0.0261	-0.394636	0.6936
rs149876490	1	16668240		90001406	Memory B cell %B cell	T	-1.002	0.224	-4.47321	7.993e-06		LS-BMD	T	-0.018167	0.0315	-0.576713	0.573288
rs149876490	1	16668240		90001406	Memory B cell %B cell	T	-1.002	0.224	-4.47321	7.993e-06		FA-BMD	T	-0.028581	0.05417	-0.527609	0.604949
rs149876490	1	16668240		90001406	Memory B cell %B cell	T	-1.002	0.224	-4.47321	7.993e-06		FN-BMD	T	0.010705	0.027366	0.391189	0.701909
rs149876490	1	16668240		90001408	Naive-mature B cell %B cell	T	1.014	0.2243	4.52073	6.308e-06		TB-BMD	T	-0.0103	0.0261	-0.394636	0.6936
rs149876490	1	16668240		90001408	Naive-mature B cell %B cell	T	1.014	0.2243	4.52073	6.308e-06		LS-BMD	T	-0.018167	0.0315	-0.576713	0.573288
rs149876490	1	16668240		90001408	Naive-mature B cell %B cell	T	1.014	0.2243	4.52073	6.308e-06		FA-BMD	T	-0.028581	0.05417	-0.527609	0.604949
rs149876490	1	16668240		90001408	Naive-mature B cell %B cell	T	1.014	0.2243	4.52073	6.308e-06		FN-BMD	T	0.010705	0.027366	0.391189	0.701909
rs1746718	1	16941207		90002057	CD8 on TD CD8br	C	-0.2963	0.05702	-5.19642	2.168e-07		TB-BMD	T	0.0222	0.0259	0.857143	0.3915
rs186674046	1	17259563		90001695	CD45RA- CD28- CD8br AC	T	120.9	21.25	5.68941	1.37e-08		TB-BMD	T	-0.0811	0.0427	-1.8993	0.0574
rs186674046	1	17259563		90001695	CD45RA- CD28- CD8br AC	T	120.9	21.25	5.68941	1.37e-08		LS-BMD	T	-0.043302	0.045105	-0.960029	0.348434
rs186674046	1	17259563		90001695	CD45RA- CD28- CD8br AC	T	120.9	21.25	5.68941	1.37e-08		FA-BMD	T	-0.046382	0.070535	-0.657579	0.519097
rs186674046	1	17259563		90001695	CD45RA- CD28- CD8br AC	T	120.9	21.25	5.68941	1.37e-08		FN-BMD	T	0.027474	0.038962	0.705134	0.49024
rs191531331	1	17377525		90001698	CD45RA+ CD28- CD8br AC	G	219.5	37.75	5.81457	6.68e-09		TB-BMD	A	0.0115	0.0736	0.15625	0.876
rs191531331	1	17377525		90001698	CD45RA+ CD28- CD8br AC	G	219.5	37.75	5.81457	6.68e-09		LS-BMD	G	-0.037709	0.064734	-0.582528	0.569428
rs191531331	1	17377525		90001698	CD45RA+ CD28- CD8br AC	G	219.5	37.75	5.81457	6.68e-09		FA-BMD	G	0.038268	0.108887	0.351451	0.730403
rs191531331	1	17377525		90001698	CD45RA+ CD28- CD8br AC	G	219.5	37.75	5.81457	6.68e-09		FN-BMD	G	-0.02705	0.055794	-0.484821	0.63525
rs189824754	1	17419999		90001700	CD45RA+ CD28- CD8br %T cell	A	15.37	2.972	5.1716	2.457e-07		TB-BMD	A	-0.2713	0.1638	-1.65629	0.09768
rs12062472	1	17431300		90001695	CD45RA- CD28- CD8br AC	T	172.5	37.71	4.57438	4.909e-06		TB-BMD	T	0.0177	0.0273	0.648352	0.5167
rs12062472	1	17431300		90001695	CD45RA- CD28- CD8br AC	T	172.5	37.71	4.57438	4.909e-06		LS-BMD	C	-0.027302	0.047429	-0.575629	0.572594
rs12062472	1	17431300		90001695	CD45RA- CD28- CD8br AC	T	172.5	37.71	4.57438	4.909e-06		FA-BMD	C	-0.008899	0.082788	-0.107497	0.916054
rs12062472	1	17431300		90001695	CD45RA- CD28- CD8br AC	T	172.5	37.71	4.57438	4.909e-06		FN-BMD	C	0.022264	0.04034	0.551915	0.588221
rs10888005	1	17473323		90001879	HVEM on TD CD4+	C	0.7224	0.1598	4.52065	6.796e-06		TB-BMD	T	-0.0146	0.0241	-0.605809	0.5464
rs10888005	1	17473323		90001879	HVEM on TD CD4+	C	0.7224	0.1598	4.52065	6.796e-06		LS-BMD	C	-0.011157	0.063095	-0.176822	0.862876
rs10888005	1	17473323		90001879	HVEM on TD CD4+	C	0.7224	0.1598	4.52065	6.796e-06		FA-BMD	C	-0.168344	0.099761	-1.68746	0.098007
rs10888005	1	17473323		90001879	HVEM on TD CD4+	C	0.7224	0.1598	4.52065	6.796e-06		FN-BMD	C	-0.058736	0.052627	-1.11607	0.274798
rs112540601	1	17557183		90001700	CD45RA+ CD28- CD8br %T cell	A	32.67	4.862	6.71946	2.139e-11		TB-BMD	A	0.0401	0.105	0.381905	0.7026
rs112540601	1	17557183		90001700	CD45RA+ CD28- CD8br %T cell	A	32.67	4.862	6.71946	2.139e-11		LS-BMD	C	-0.071548	0.084847	-0.843256	0.408458
rs112540601	1	17557183		90001700	CD45RA+ CD28- CD8br %T cell	A	32.67	4.862	6.71946	2.139e-11		FA-BMD	C	-0.446557	0.148619	-3.00471	0.003235
rs113371046	1	17595034		90001743	CD20 on B cell	A	0.2296	0.05076	4.52325	6.296e-06		TB-BMD	A	0.0074	0.0124	0.596774	0.5474
rs113371046	1	17595034		90001743	CD20 on B cell	A	0.2296	0.05076	4.52325	6.296e-06		LS-BMD	A	-0.003405	0.019494	-0.174673	0.86403
rs113371046	1	17595034		90001743	CD20 on B cell	A	0.2296	0.05076	4.52325	6.296e-06		FA-BMD	A	0.063389	0.033938	1.86777	0.067115
rs113371046	1	17595034		90001743	CD20 on B cell	A	0.2296	0.05076	4.52325	6.296e-06		FN-BMD	A	-0.000567	0.016904	-0.033538	0.973741
rs113371046	1	17595034		90001752	CD20 on IgD+ CD38dim	A	0.2316	0.05055	4.5816	4.76e-06		TB-BMD	A	0.0074	0.0124	0.596774	0.5474
rs113371046	1	17595034		90001752	CD20 on IgD+ CD38dim	A	0.2316	0.05055	4.5816	4.76e-06		LS-BMD	A	-0.003405	0.019494	-0.174673	0.86403
rs113371046	1	17595034		90001752	CD20 on IgD+ CD38dim	A	0.2316	0.05055	4.5816	4.76e-06		FA-BMD	A	0.063389	0.033938	1.86777	0.067115
rs113371046	1	17595034		90001752	CD20 on IgD+ CD38dim	A	0.2316	0.05055	4.5816	4.76e-06		FN-BMD	A	-0.000567	0.016904	-0.033538	0.973741
rs113371046	1	17595034		90001759	CD20 on naive-mature B cell	A	0.2324	0.05068	4.58564	4.652e-06		TB-BMD	A	0.0074	0.0124	0.596774	0.5474
rs113371046	1	17595034		90001759	CD20 on naive-mature B cell	A	0.2324	0.05068	4.58564	4.652e-06		LS-BMD	A	-0.003405	0.019494	-0.174673	0.86403
rs113371046	1	17595034		90001759	CD20 on naive-mature B cell	A	0.2324	0.05068	4.58564	4.652e-06		FA-BMD	A	0.063389	0.033938	1.86777	0.067115
rs113371046	1	17595034		90001759	CD20 on naive-mature B cell	A	0.2324	0.05068	4.58564	4.652e-06		FN-BMD	A	-0.000567	0.016904	-0.033538	0.973741
rs113371046	1	17595034		90001762	CD20 on IgD+	A	0.2331	0.05062	4.6049	4.279e-06		TB-BMD	A	0.0074	0.0124	0.596774	0.5474
rs113371046	1	17595034		90001762	CD20 on IgD+	A	0.2331	0.05062	4.6049	4.279e-06		LS-BMD	A	-0.003405	0.019494	-0.174673	0.86403
rs113371046	1	17595034		90001762	CD20 on IgD+	A	0.2331	0.05062	4.6049	4.279e-06		FA-BMD	A	0.063389	0.033938	1.86777	0.067115
rs113371046	1	17595034		90001762	CD20 on IgD+	A	0.2331	0.05062	4.6049	4.279e-06		FN-BMD	A	-0.000567	0.016904	-0.033538	0.973741
rs113371046	1	17595034		90001747	CD20 on IgD+ CD24-	A	0.2407	0.05062	4.75504	2.061e-06		TB-BMD	A	0.0074	0.0124	0.596774	0.5474
rs113371046	1	17595034		90001747	CD20 on IgD+ CD24-	A	0.2407	0.05062	4.75504	2.061e-06		LS-BMD	A	-0.003405	0.019494	-0.174673	0.86403
rs113371046	1	17595034		90001747	CD20 on IgD+ CD24-	A	0.2407	0.05062	4.75504	2.061e-06		FA-BMD	A	0.063389	0.033938	1.86777	0.067115
rs113371046	1	17595034		90001747	CD20 on IgD+ CD24-	A	0.2407	0.05062	4.75504	2.061e-06		FN-BMD	A	-0.000567	0.016904	-0.033538	0.973741
rs115109055	1	17640731		90001812	CD38 on IgD+ CD38br	T	0.4903	0.1092	4.48993	7.415e-06		TB-BMD	T	-0.0136	0.0289	-0.470588	0.6381
rs115109055	1	17640731		90001812	CD38 on IgD+ CD38br	T	0.4903	0.1092	4.48993	7.415e-06		LS-BMD	T	-0.035948	0.035316	-1.0179	0.320144
rs115109055	1	17640731		90001812	CD38 on IgD+ CD38br	T	0.4903	0.1092	4.48993	7.415e-06		FA-BMD	T	-0.15256	0.061072	-2.49802	0.014332
rs115109055	1	17640731		90001812	CD38 on IgD+ CD38br	T	0.4903	0.1092	4.48993	7.415e-06		FN-BMD	T	-0.020436	0.030286	-0.674751	0.509129
rs145204283	1	17704016		90001698	CD45RA+ CD28- CD8br AC	C	100.8	20.39	4.9436	7.952e-07		TB-BMD	T	0.0366	0.0667	0.548726	0.5836
rs145204283	1	17704016		90001698	CD45RA+ CD28- CD8br AC	C	100.8	20.39	4.9436	7.952e-07		LS-BMD	C	-0.00959	0.06158	-0.155739	0.879087
rs145204283	1	17704016		90001698	CD45RA+ CD28- CD8br AC	C	100.8	20.39	4.9436	7.952e-07		FA-BMD	C	0.068004	0.100289	0.678073	0.506156
rs145204283	1	17704016		90001698	CD45RA+ CD28- CD8br AC	C	100.8	20.39	4.9436	7.952e-07		FN-BMD	C	0.083905	0.052857	1.58739	0.120365
rs147613017	1	17764133		90001892	CD28 on CD39+ CD4+	A	0.2624	0.05922	4.43094	9.731e-06		TB-BMD	A	-0.0046	0.0137	-0.335766	0.7373
rs147613017	1	17764133		90001892	CD28 on CD39+ CD4+	A	0.2624	0.05922	4.43094	9.731e-06		LS-BMD	A	0.005594	0.020574	0.271912	0.790573
rs147613017	1	17764133		90001892	CD28 on CD39+ CD4+	A	0.2624	0.05922	4.43094	9.731e-06		FA-BMD	A	-0.060694	0.035165	-1.72599	0.090579
rs147613017	1	17764133		90001892	CD28 on CD39+ CD4+	A	0.2624	0.05922	4.43094	9.731e-06		FN-BMD	A	-0.015334	0.017802	-0.861353	0.399337
rs72927495	1	17880459		90001981	CD40 on CD14+ CD16+ monocyte	C	0.3454	0.077	4.48571	7.471e-06		TB-BMD	T	0.0131	0.0176	0.744318	0.4562
rs72927495	1	17880459		90001981	CD40 on CD14+ CD16+ monocyte	C	0.3454	0.077	4.48571	7.471e-06		LS-BMD	C	0.005243	0.029188	0.179614	0.860733
rs72927495	1	17880459		90001981	CD40 on CD14+ CD16+ monocyte	C	0.3454	0.077	4.48571	7.471e-06		FA-BMD	C	0.00401	0.051923	0.077221	0.939625
rs72927495	1	17880459		90001981	CD40 on CD14+ CD16+ monocyte	C	0.3454	0.077	4.48571	7.471e-06		FN-BMD	C	0.011374	0.025377	0.448211	0.661001
rs12127699	1	17923518		90001695	CD45RA- CD28- CD8br AC	A	52.15	11.69	4.46108	8.429e-06		TB-BMD	A	0.0043	0.0166	0.259036	0.7956
rs12127699	1	17923518		90001695	CD45RA- CD28- CD8br AC	A	52.15	11.69	4.46108	8.429e-06		LS-BMD	A	-0.043423	0.021508	-2.0189	0.048653
rs12127699	1	17923518		90001695	CD45RA- CD28- CD8br AC	A	52.15	11.69	4.46108	8.429e-06		FA-BMD	A	0.001096	0.036594	0.029941	0.976568
rs12127699	1	17923518		90001695	CD45RA- CD28- CD8br AC	A	52.15	11.69	4.46108	8.429e-06		FN-BMD	A	-0.030186	0.018412	-1.63949	0.108669
rs571409304	1	17950454		90001697	CD45RA- CD28- CD8br %T cell	A	5.349	1.043	5.12848	3.053e-07		TB-BMD	A	0.0694	0.0865	0.802312	0.4225
rs571409304	1	17950454		90001697	CD45RA- CD28- CD8br %T cell	A	5.349	1.043	5.12848	3.053e-07		FA-BMD	A	0.097235	0.113456	0.857024	0.400726
rs571409304	1	17950454		90001695	CD45RA- CD28- CD8br AC	A	144.5	22.29	6.48273	1.019e-10		TB-BMD	A	0.0694	0.0865	0.802312	0.4225
rs571409304	1	17950454		90001695	CD45RA- CD28- CD8br AC	A	144.5	22.29	6.48273	1.019e-10		FA-BMD	A	0.097235	0.113456	0.857024	0.400726
rs80087840	1	17966505		90001453	CD11c+ CD62L- monocyte %monocyte	A	-0.6187	0.1345	-4.6	4.37e-06		TB-BMD	A	0.0676	0.0283	2.38869	0.01699
rs80087840	1	17966505		90001453	CD11c+ CD62L- monocyte %monocyte	A	-0.6187	0.1345	-4.6	4.37e-06		LS-BMD	G	-0.03436	0.02868	-1.19806	0.240209
rs80087840	1	17966505		90001453	CD11c+ CD62L- monocyte %monocyte	A	-0.6187	0.1345	-4.6	4.37e-06		FA-BMD	G	-0.012815	0.049913	-0.256744	0.80128
rs80087840	1	17966505		90001453	CD11c+ CD62L- monocyte %monocyte	A	-0.6187	0.1345	-4.6	4.37e-06		FN-BMD	G	-0.014435	0.024759	-0.583045	0.567352
rs34375977	1	17973179		90001844	CD3 on TD CD4+	A	0.1576	0.03375	4.66963	3.144e-06		TB-BMD	A	0.0162	0.0081	2	0.04585
rs34375977	1	17973179		90001844	CD3 on TD CD4+	A	0.1576	0.03375	4.66963	3.144e-06		LS-BMD	A	0.018201	0.012635	1.4405	0.159452
rs34375977	1	17973179		90001844	CD3 on TD CD4+	A	0.1576	0.03375	4.66963	3.144e-06		FA-BMD	A	0.012844	0.021584	0.595055	0.559605
rs34375977	1	17973179		90001844	CD3 on TD CD4+	A	0.1576	0.03375	4.66963	3.144e-06		FN-BMD	A	0.01511	0.010875	1.38942	0.17397
rs112150611	1	18034211		90001579	CD14- CD16+ monocyte AC	T	0.5241	0.1132	4.62986	3.82e-06		TB-BMD	T	-0.016	0.0205	-0.780488	0.4341
rs112150611	1	18034211		90001579	CD14- CD16+ monocyte AC	T	0.5241	0.1132	4.62986	3.82e-06		LS-BMD	T	-0.045427	0.022792	-1.99308	0.051605
rs112150611	1	18034211		90001579	CD14- CD16+ monocyte AC	T	0.5241	0.1132	4.62986	3.82e-06		FA-BMD	T	-0.016127	0.037481	-0.430281	0.673118
rs112150611	1	18034211		90001579	CD14- CD16+ monocyte AC	T	0.5241	0.1132	4.62986	3.82e-06		FN-BMD	T	-0.010643	0.019723	-0.539643	0.597506
rs116662407	1	18064955		90001579	CD14- CD16+ monocyte AC	C	0.6791	0.1479	4.59162	4.528e-06		TB-BMD	A	-0.004	0.0259	-0.15444	0.8775
rs116662407	1	18064955		90001579	CD14- CD16+ monocyte AC	C	0.6791	0.1479	4.59162	4.528e-06		LS-BMD	C	0.002776	0.030406	0.091296	0.92893
rs116662407	1	18064955		90001579	CD14- CD16+ monocyte AC	C	0.6791	0.1479	4.59162	4.528e-06		FA-BMD	C	0.044253	0.052852	0.837289	0.411663
rs116662407	1	18064955		90001579	CD14- CD16+ monocyte AC	C	0.6791	0.1479	4.59162	4.528e-06		FN-BMD	C	0.012095	0.026044	0.464399	0.649563
rs140434581	1	18070672		90001697	CD45RA- CD28- CD8br %T cell	A	4.653	0.9728	4.7831	1.801e-06		TB-BMD	A	0.0783	0.0317	2.47003	0.01341
rs140434581	1	18070672		90001697	CD45RA- CD28- CD8br %T cell	A	4.653	0.9728	4.7831	1.801e-06		LS-BMD	A	0.063505	0.041955	1.51364	0.139314
rs140434581	1	18070672		90001697	CD45RA- CD28- CD8br %T cell	A	4.653	0.9728	4.7831	1.801e-06		FA-BMD	A	-0.023019	0.066261	-0.347401	0.733391
rs140434581	1	18070672		90001697	CD45RA- CD28- CD8br %T cell	A	4.653	0.9728	4.7831	1.801e-06		FN-BMD	A	0.024363	0.03587	0.679212	0.506332
rs140434581	1	18070672		90001695	CD45RA- CD28- CD8br AC	A	124	20.79	5.96441	2.753e-09		TB-BMD	A	0.0783	0.0317	2.47003	0.01341
rs140434581	1	18070672		90001695	CD45RA- CD28- CD8br AC	A	124	20.79	5.96441	2.753e-09		LS-BMD	A	0.063505	0.041955	1.51364	0.139314
rs140434581	1	18070672		90001695	CD45RA- CD28- CD8br AC	A	124	20.79	5.96441	2.753e-09		FA-BMD	A	-0.023019	0.066261	-0.347401	0.733391
rs140434581	1	18070672		90001695	CD45RA- CD28- CD8br AC	A	124	20.79	5.96441	2.753e-09		FN-BMD	A	0.024363	0.03587	0.679212	0.506332
rs74511731	1	18221805		90001695	CD45RA- CD28- CD8br AC	C	71.11	13.55	5.24797	1.636e-07		TB-BMD	T	0.0773	0.0561	1.3779	0.1679
rs74511731	1	18221805		90001695	CD45RA- CD28- CD8br AC	C	71.11	13.55	5.24797	1.636e-07		LS-BMD	C	0.003059	0.061793	0.049509	0.961419
rs74511731	1	18221805		90001695	CD45RA- CD28- CD8br AC	C	71.11	13.55	5.24797	1.636e-07		FA-BMD	C	0.159327	0.104423	1.52578	0.13463
rs74511731	1	18221805		90001695	CD45RA- CD28- CD8br AC	C	71.11	13.55	5.24797	1.636e-07		FN-BMD	C	0.057489	0.051905	1.10758	0.278467
rs10796440	1	18491472		90001578	Transitional %lymphocyte	G	0.1155	0.02596	4.44915	8.836e-06		TB-BMD	T	-0.0044	0.0066	-0.666667	0.505
rs10796440	1	18491472		90001578	Transitional %lymphocyte	G	0.1155	0.02596	4.44915	8.836e-06		LS-BMD	G	-0.008894	0.009555	-0.930776	0.36332
rs10796440	1	18491472		90001578	Transitional %lymphocyte	G	0.1155	0.02596	4.44915	8.836e-06		FA-BMD	G	-0.026011	0.016427	-1.58346	0.120509
rs10796440	1	18491472		90001578	Transitional %lymphocyte	G	0.1155	0.02596	4.44915	8.836e-06		FN-BMD	G	-0.005853	0.008786	-0.666195	0.514516
rs140545601	1	18546076		90001698	CD45RA+ CD28- CD8br AC	G	103.2	23.19	4.45019	8.751e-06		TB-BMD	A	0.0018	0.0202	0.0891089	0.9286
rs140545601	1	18546076		90001698	CD45RA+ CD28- CD8br AC	G	103.2	23.19	4.45019	8.751e-06		LS-BMD	G	-0.048466	0.027907	-1.73671	0.089856
rs140545601	1	18546076		90001698	CD45RA+ CD28- CD8br AC	G	103.2	23.19	4.45019	8.751e-06		FA-BMD	G	-0.026075	0.047165	-0.552849	0.587788
rs140545601	1	18546076		90001698	CD45RA+ CD28- CD8br AC	G	103.2	23.19	4.45019	8.751e-06		FN-BMD	G	-0.048068	0.023774	-2.02185	0.04791
rs3738088	1	18554670		90001644	B cell %lymphocyte	T	0.5216	0.1115	4.67803	2.973e-06		TB-BMD	T	-0.0038	0.0278	-0.136691	0.891
rs3738088	1	18554670		90001644	B cell %lymphocyte	T	0.5216	0.1115	4.67803	2.973e-06		LS-BMD	G	-0.00569	0.04129	-0.137815	0.892516
rs3738088	1	18554670		90001644	B cell %lymphocyte	T	0.5216	0.1115	4.67803	2.973e-06		FA-BMD	G	-0.062856	0.070658	-0.889585	0.383175
rs3738088	1	18554670		90001644	B cell %lymphocyte	T	0.5216	0.1115	4.67803	2.973e-06		FN-BMD	G	0.007719	0.03623	0.213047	0.834431
rs3738088	1	18554670		90001588	T/B	T	-0.5367	0.112	-4.79196	1.712e-06		TB-BMD	T	-0.0038	0.0278	-0.136691	0.891
rs3738088	1	18554670		90001588	T/B	T	-0.5367	0.112	-4.79196	1.712e-06		LS-BMD	G	-0.00569	0.04129	-0.137815	0.892516
rs3738088	1	18554670		90001588	T/B	T	-0.5367	0.112	-4.79196	1.712e-06		FA-BMD	G	-0.062856	0.070658	-0.889585	0.383175
rs3738088	1	18554670		90001588	T/B	T	-0.5367	0.112	-4.79196	1.712e-06		FN-BMD	G	0.007719	0.03623	0.213047	0.834431
rs142740103	1	18590169		90001977	FSC-A on HLA DR+ CD4+	A	0.3243	0.06995	4.63617	3.696e-06		TB-BMD	A	0.0487	0.0451	1.07982	0.2806
rs142740103	1	18590169		90001977	FSC-A on HLA DR+ CD4+	A	0.3243	0.06995	4.63617	3.696e-06		LS-BMD	A	0.034105	0.060538	0.563368	0.582195
rs142740103	1	18590169		90001977	FSC-A on HLA DR+ CD4+	A	0.3243	0.06995	4.63617	3.696e-06		FA-BMD	A	-0.002421	0.104169	-0.023236	0.981814
rs142740103	1	18590169		90001977	FSC-A on HLA DR+ CD4+	A	0.3243	0.06995	4.63617	3.696e-06		FN-BMD	A	0.026664	0.051109	0.521701	0.609747
rs147944530	1	18658841		90001697	CD45RA- CD28- CD8br %T cell	G	10.98	2.376	4.62121	3.932e-06		TB-BMD	C	0.0273	0.0405	0.674074	0.5006
rs147944530	1	18658841		90001697	CD45RA- CD28- CD8br %T cell	G	10.98	2.376	4.62121	3.932e-06		LS-BMD	G	0.017998	0.042339	0.425092	0.678038
rs147944530	1	18658841		90001697	CD45RA- CD28- CD8br %T cell	G	10.98	2.376	4.62121	3.932e-06		FA-BMD	G	-0.044949	0.071838	-0.625706	0.539556
rs147944530	1	18658841		90001697	CD45RA- CD28- CD8br %T cell	G	10.98	2.376	4.62121	3.932e-06		FN-BMD	G	0.035659	0.036734	0.970737	0.342187
rs147944530	1	18658841		90001695	CD45RA- CD28- CD8br AC	G	295.8	51.02	5.79773	7.349e-09		TB-BMD	C	0.0273	0.0405	0.674074	0.5006
rs147944530	1	18658841		90001695	CD45RA- CD28- CD8br AC	G	295.8	51.02	5.79773	7.349e-09		LS-BMD	G	0.017998	0.042339	0.425092	0.678038
rs147944530	1	18658841		90001695	CD45RA- CD28- CD8br AC	G	295.8	51.02	5.79773	7.349e-09		FA-BMD	G	-0.044949	0.071838	-0.625706	0.539556
rs147944530	1	18658841		90001695	CD45RA- CD28- CD8br AC	G	295.8	51.02	5.79773	7.349e-09		FN-BMD	G	0.035659	0.036734	0.970737	0.342187
rs558986	1	18660295		90001615	TCRgd AC	G	-0.1539	0.03343	-4.60365	4.279e-06		TB-BMD	A	0.0023	0.0099	0.232323	0.8131
rs558986	1	18660295		90001615	TCRgd AC	G	-0.1539	0.03343	-4.60365	4.279e-06		LS-BMD	A	-0.004988	0.01322	-0.377353	0.712482
rs558986	1	18660295		90001615	TCRgd AC	G	-0.1539	0.03343	-4.60365	4.279e-06		FA-BMD	A	-0.001508	0.023027	-0.06549	0.948781
rs558986	1	18660295		90001615	TCRgd AC	G	-0.1539	0.03343	-4.60365	4.279e-06		FN-BMD	A	-0.008256	0.011342	-0.727901	0.476337
rs517004	1	18664626		90002119	CD8 on CD28+ CD45RA+ CD8br	T	0.5458	0.1216	4.48849	7.401e-06		TB-BMD	T	-0.0024	0.012	-0.2	0.8398
rs517004	1	18664626		90002119	CD8 on CD28+ CD45RA+ CD8br	T	0.5458	0.1216	4.48849	7.401e-06		LS-BMD	G	0.025209	0.018393	1.37055	0.180698
rs517004	1	18664626		90002119	CD8 on CD28+ CD45RA+ CD8br	T	0.5458	0.1216	4.48849	7.401e-06		FA-BMD	G	0.063111	0.032578	1.93722	0.057515
rs517004	1	18664626		90002119	CD8 on CD28+ CD45RA+ CD8br	T	0.5458	0.1216	4.48849	7.401e-06		FN-BMD	G	0.016865	0.015912	1.05989	0.299689
rs12737621	1	18698947		90001979	CD16 on CD14- CD16+ monocyte	G	-0.1212	0.02496	-4.85577	1.242e-06		TB-BMD	T	0.0021	0.0058	0.362069	0.7132
rs12737621	1	18698947		90001979	CD16 on CD14- CD16+ monocyte	G	-0.1212	0.02496	-4.85577	1.242e-06		LS-BMD	G	-0.011183	0.008934	-1.2517	0.221509
rs12737621	1	18698947		90001979	CD16 on CD14- CD16+ monocyte	G	-0.1212	0.02496	-4.85577	1.242e-06		FA-BMD	G	0.006416	0.015901	0.403499	0.692389
rs12737621	1	18698947		90001979	CD16 on CD14- CD16+ monocyte	G	-0.1212	0.02496	-4.85577	1.242e-06		FN-BMD	G	0.007575	0.007667	0.987926	0.333706
rs532011071	1	18829486		90001677	CD28- CD25++ CD8br %CD8br	G	-0.4036	0.08292	-4.86734	1.19e-06		TB-BMD	A	-0.0089	0.0287	-0.310105	0.7563
rs532011071	1	18829486		90001677	CD28- CD25++ CD8br %CD8br	G	-0.4036	0.08292	-4.86734	1.19e-06		LS-BMD	G	0.014896	0.031032	0.480011	0.639232
rs532011071	1	18829486		90001677	CD28- CD25++ CD8br %CD8br	G	-0.4036	0.08292	-4.86734	1.19e-06		FA-BMD	G	0.001261	0.053153	0.023729	0.981428
rs532011071	1	18829486		90001677	CD28- CD25++ CD8br %CD8br	G	-0.4036	0.08292	-4.86734	1.19e-06		FN-BMD	G	0.022244	0.028228	0.788014	0.440687
rs6658147	1	18905298		90001722	CD19 on CD20- CD38-	G	-0.122	0.02459	-4.96137	7.267e-07		TB-BMD	C	0.0074	0.007	1.05714	0.2892
rs6658147	1	18905298		90001722	CD19 on CD20- CD38-	G	-0.122	0.02459	-4.96137	7.267e-07		LS-BMD	C	-0.002948	0.009452	-0.311909	0.760655
rs6658147	1	18905298		90001722	CD19 on CD20- CD38-	G	-0.122	0.02459	-4.96137	7.267e-07		FA-BMD	C	0.013928	0.016531	0.842568	0.40872
rs6658147	1	18905298		90001722	CD19 on CD20- CD38-	G	-0.122	0.02459	-4.96137	7.267e-07		FN-BMD	C	-0.003101	0.008088	-0.383449	0.707532
rs181508809	1	19032967		90001599	DN (CD4-CD8-) %T cell	C	0.4507	0.09886	4.55897	5.317e-06		TB-BMD	T	-0.0003	0.0223	-0.0134529	0.9887
rs181508809	1	19032967		90001599	DN (CD4-CD8-) %T cell	C	0.4507	0.09886	4.55897	5.317e-06		LS-BMD	C	-0.037573	0.028351	-1.32525	0.195538
rs181508809	1	19032967		90001599	DN (CD4-CD8-) %T cell	C	0.4507	0.09886	4.55897	5.317e-06		FA-BMD	C	-0.068493	0.048588	-1.40968	0.166889
rs181508809	1	19032967		90001599	DN (CD4-CD8-) %T cell	C	0.4507	0.09886	4.55897	5.317e-06		FN-BMD	C	-0.013034	0.026374	-0.494176	0.628738
rs140269716	1	19037475		90001499	Activated & resting Treg % CD4 Treg	T	0.5296	0.1187	4.46167	8.445e-06		FA-BMD	T	-0.186397	0.136225	-1.3683	0.179693
rs140269716	1	19037475		90001493	Secreting Treg % CD4 Treg	T	-0.5309	0.1181	-4.49534	7.19e-06		FA-BMD	T	-0.186397	0.136225	-1.3683	0.179693
rs742074	1	19057616		90001426	IgD- CD38dim %lymphocyte	G	0.3793	0.08124	4.66888	3.134e-06		TB-BMD	A	-0.0405	0.0584	-0.693493	0.4875
rs9439731	1	19059471		90001475	HLA DR++ monocyte %monocyte	C	-0.1231	0.02626	-4.68774	2.851e-06		TB-BMD	T	-0.006	0.0067	-0.895522	0.3699
rs9439731	1	19059471		90001475	HLA DR++ monocyte %monocyte	C	-0.1231	0.02626	-4.68774	2.851e-06		LS-BMD	C	0.000252	0.009226	0.027354	0.978677
rs9439731	1	19059471		90001475	HLA DR++ monocyte %monocyte	C	-0.1231	0.02626	-4.68774	2.851e-06		FA-BMD	C	-0.012726	0.015419	-0.825387	0.418343
rs9439731	1	19059471		90001475	HLA DR++ monocyte %monocyte	C	-0.1231	0.02626	-4.68774	2.851e-06		FN-BMD	C	-0.006702	0.008	-0.837765	0.412375
rs9439732	1	19059473		90001476	HLA DR++ monocyte %leukocyte	T	-0.1324	0.02523	-5.24772	1.624e-07		TB-BMD	A	-0.0058	0.0067	-0.865672	0.3853
rs9439732	1	19059473		90001476	HLA DR++ monocyte %leukocyte	T	-0.1324	0.02523	-5.24772	1.624e-07		LS-BMD	T	-0.003542	0.009174	-0.386063	0.706152
rs9439732	1	19059473		90001476	HLA DR++ monocyte %leukocyte	T	-0.1324	0.02523	-5.24772	1.624e-07		FA-BMD	T	-0.012897	0.015387	-0.838144	0.411185
rs9439732	1	19059473		90001476	HLA DR++ monocyte %leukocyte	T	-0.1324	0.02523	-5.24772	1.624e-07		FN-BMD	T	-0.008237	0.007959	-1.03494	0.31121
rs9439747	1	19111912		90002026	CD4 on TD CD4+	C	-0.2056	0.04628	-4.44252	9.171e-06		TB-BMD	C	0.0166	0.0098	1.69388	0.09023
rs9439747	1	19111912		90002026	CD4 on TD CD4+	C	-0.2056	0.04628	-4.44252	9.171e-06		LS-BMD	C	0.010629	0.015334	0.693195	0.498415
rs9439747	1	19111912		90002026	CD4 on TD CD4+	C	-0.2056	0.04628	-4.44252	9.171e-06		FA-BMD	C	-0.005762	0.025903	-0.222463	0.827319
rs9439747	1	19111912		90002026	CD4 on TD CD4+	C	-0.2056	0.04628	-4.44252	9.171e-06		FN-BMD	C	0.009966	0.013255	0.751913	0.46191
rs41310410	1	19203961		90001819	CD38 on transitional	T	-0.2675	0.05976	-4.47624	7.864e-06		TB-BMD	T	0.0056	0.0207	0.270531	0.7849
rs72651876	1	19206027		90001502	Activated & secreting Treg %CD4 Treg	T	-0.1135	0.02516	-4.51113	6.644e-06		TB-BMD	T	-0.0006	0.011	-0.0545455	0.9535
rs72651876	1	19206027		90001502	Activated & secreting Treg %CD4 Treg	T	-0.1135	0.02516	-4.51113	6.644e-06		LS-BMD	T	-0.026749	0.027908	-0.958476	0.347435
rs72651876	1	19206027		90001502	Activated & secreting Treg %CD4 Treg	T	-0.1135	0.02516	-4.51113	6.644e-06		FA-BMD	C	0.073099	0.070224	1.04095	0.307506
rs72651876	1	19206027		90001502	Activated & secreting Treg %CD4 Treg	T	-0.1135	0.02516	-4.51113	6.644e-06		FN-BMD	T	0.013016	0.023643	0.55052	0.589164
rs942180	1	19431861		90001741	CD19 on IgD+	C	0.6844	0.1546	4.42691	9.832e-06		TB-BMD	T	0.0177	0.0636	0.278302	0.7805
rs942180	1	19431861		90001741	CD19 on IgD+	C	0.6844	0.1546	4.42691	9.832e-06		LS-BMD	T	-0.034858	0.060723	-0.574053	0.573646
rs942180	1	19431861		90001741	CD19 on IgD+	C	0.6844	0.1546	4.42691	9.832e-06		FA-BMD	T	-0.108579	0.113427	-0.957263	0.34803
rs942180	1	19431861		90001741	CD19 on IgD+	C	0.6844	0.1546	4.42691	9.832e-06		FN-BMD	T	-0.047132	0.052521	-0.897408	0.378644
rs114293843	1	19448115		90002087	CD11c on myeloid DC	T	0.4349	0.07732	5.62468	2.039e-08		TB-BMD	T	0.0296	0.0495	0.59798	0.5492
rs114293843	1	19448115		90002087	CD11c on myeloid DC	T	0.4349	0.07732	5.62468	2.039e-08		LS-BMD	C	0.037937	0.044819	0.846459	0.40668
rs114293843	1	19448115		90002087	CD11c on myeloid DC	T	0.4349	0.07732	5.62468	2.039e-08		FA-BMD	C	0.02452	0.074543	0.328937	0.747115
rs114293843	1	19448115		90002087	CD11c on myeloid DC	T	0.4349	0.07732	5.62468	2.039e-08		FN-BMD	C	-0.007045	0.039276	-0.17937	0.860302
rs149231875	1	19469942		90002088	CD11c on CD62L+ myeloid DC	T	0.403	0.07673	5.25218	1.616e-07		TB-BMD	T	0.0322	0.0477	0.675052	0.4993
rs149231875	1	19469942		90002088	CD11c on CD62L+ myeloid DC	T	0.403	0.07673	5.25218	1.616e-07		LS-BMD	T	-0.085649	0.09173	-0.933708	0.360038
rs149231875	1	19469942		90002088	CD11c on CD62L+ myeloid DC	T	0.403	0.07673	5.25218	1.616e-07		FN-BMD	T	0.051866	0.078603	0.659851	0.517431
rs143785715	1	19500582		90001426	IgD- CD38dim %lymphocyte	T	1.034	0.2251	4.59351	4.553e-06		TB-BMD	T	0.0352	0.0279	1.26165	0.2071
rs143785715	1	19500582		90001426	IgD- CD38dim %lymphocyte	T	1.034	0.2251	4.59351	4.553e-06		LS-BMD	T	0.000955	0.03597	0.026549	0.979304
rs143785715	1	19500582		90001426	IgD- CD38dim %lymphocyte	T	1.034	0.2251	4.59351	4.553e-06		FA-BMD	T	-0.010333	0.062058	-0.166501	0.870299
rs143785715	1	19500582		90001426	IgD- CD38dim %lymphocyte	T	1.034	0.2251	4.59351	4.553e-06		FN-BMD	T	0.009052	0.031815	0.284512	0.780716
rs141317121	1	19649970		90001589	CD4/CD8br	A	-0.2075	0.04621	-4.49037	7.345e-06		TB-BMD	A	-0.0188	0.0128	-1.46875	0.1423
rs141317121	1	19649970		90001589	CD4/CD8br	A	-0.2075	0.04621	-4.49037	7.345e-06		LS-BMD	A	-0.011	0.0181	-0.607771	0.552814
rs141317121	1	19649970		90001589	CD4/CD8br	A	-0.2075	0.04621	-4.49037	7.345e-06		FA-BMD	A	0.005168	0.031547	0.163834	0.872357
rs141317121	1	19649970		90001589	CD4/CD8br	A	-0.2075	0.04621	-4.49037	7.345e-06		FN-BMD	A	0.008625	0.015541	0.555005	0.587115
rs141317121	1	19649970		90001593	CD8br %T cell	A	0.2079	0.04572	4.54724	5.635e-06		TB-BMD	A	-0.0188	0.0128	-1.46875	0.1423
rs141317121	1	19649970		90001593	CD8br %T cell	A	0.2079	0.04572	4.54724	5.635e-06		LS-BMD	A	-0.011	0.0181	-0.607771	0.552814
rs141317121	1	19649970		90001593	CD8br %T cell	A	0.2079	0.04572	4.54724	5.635e-06		FA-BMD	A	0.005168	0.031547	0.163834	0.872357
rs141317121	1	19649970		90001593	CD8br %T cell	A	0.2079	0.04572	4.54724	5.635e-06		FN-BMD	A	0.008625	0.015541	0.555005	0.587115
rs78637350	1	19798487		90002088	CD11c on CD62L+ myeloid DC	G	0.343	0.07114	4.82148	1.499e-06		TB-BMD	A	-0.0236	0.0189	-1.24868	0.211
rs78637350	1	19798487		90002088	CD11c on CD62L+ myeloid DC	G	0.343	0.07114	4.82148	1.499e-06		LS-BMD	G	0.013974	0.028339	0.493113	0.630112
rs78637350	1	19798487		90002088	CD11c on CD62L+ myeloid DC	G	0.343	0.07114	4.82148	1.499e-06		FA-BMD	G	0.036294	0.048732	0.744769	0.465244
rs78637350	1	19798487		90002088	CD11c on CD62L+ myeloid DC	G	0.343	0.07114	4.82148	1.499e-06		FN-BMD	G	-0.01439	0.024538	-0.586423	0.566128
rs116536005	1	20021351		90001695	CD45RA- CD28- CD8br AC	C	66.54	12.07	5.51284	3.838e-08		TB-BMD	A	-0.0172	0.0636	-0.27044	0.7873
rs12064796	1	20141920		90001854	CD3 on CD39+ activated Treg	A	0.1202	0.02704	4.44527	9.102e-06		TB-BMD	A	0.0026	0.006	0.433333	0.6698
rs12064796	1	20141920		90001854	CD3 on CD39+ activated Treg	A	0.1202	0.02704	4.44527	9.102e-06		LS-BMD	A	0.010296	0.008908	1.15579	0.258959
rs12064796	1	20141920		90001854	CD3 on CD39+ activated Treg	A	0.1202	0.02704	4.44527	9.102e-06		FA-BMD	A	-0.013575	0.015682	-0.865584	0.396037
rs12064796	1	20141920		90001854	CD3 on CD39+ activated Treg	A	0.1202	0.02704	4.44527	9.102e-06		FN-BMD	A	0.008203	0.007651	1.07206	0.294172
rs79453445	1	20242739		90002014	CCR2 on CD62L+ myeloid DC	A	0.5003	0.1129	4.43136	9.731e-06		TB-BMD	A	0.0101	0.0182	0.554945	0.5799
rs79453445	1	20242739		90002014	CCR2 on CD62L+ myeloid DC	A	0.5003	0.1129	4.43136	9.731e-06		LS-BMD	A	0.028854	0.026936	1.07122	0.295447
rs79453445	1	20242739		90002014	CCR2 on CD62L+ myeloid DC	A	0.5003	0.1129	4.43136	9.731e-06		FA-BMD	A	-0.01337	0.045104	-0.29642	0.771325
rs79453445	1	20242739		90002014	CCR2 on CD62L+ myeloid DC	A	0.5003	0.1129	4.43136	9.731e-06		FN-BMD	A	-0.006267	0.02345	-0.267267	0.793695
rs75392984	1	20290573		90001808	CD27 on sw mem	T	-0.1656	0.03635	-4.55571	5.347e-06		TB-BMD	T	-0.0177	0.0126	-1.40476	0.1584
rs75392984	1	20290573		90001808	CD27 on sw mem	T	-0.1656	0.03635	-4.55571	5.347e-06		LS-BMD	T	0.001319	0.017623	0.074826	0.941724
rs75392984	1	20290573		90001808	CD27 on sw mem	T	-0.1656	0.03635	-4.55571	5.347e-06		FA-BMD	T	0.005385	0.030842	0.174605	0.864047
rs75392984	1	20290573		90001808	CD27 on sw mem	T	-0.1656	0.03635	-4.55571	5.347e-06		FN-BMD	T	0.002064	0.015145	0.13625	0.893923
rs74920743	1	20303096		90002035	CD80 on myeloid DC	G	-0.8903	0.1956	-4.55164	5.539e-06		TB-BMD	C	0.0506	0.0649	0.779661	0.4356
rs74920743	1	20303096		90002035	CD80 on myeloid DC	G	-0.8903	0.1956	-4.55164	5.539e-06		LS-BMD	G	0.020211	0.061201	0.330239	0.74706
rs142394211	1	20454583		90001673	CD28- CD127- CD25++ CD8br %T cell	T	-0.2225	0.04743	-4.69112	2.824e-06		TB-BMD	A	-0.0414	0.0227	-1.82379	0.06828
rs142394211	1	20454583		90001673	CD28- CD127- CD25++ CD8br %T cell	T	-0.2225	0.04743	-4.69112	2.824e-06		LS-BMD	T	0.01082	0.029117	0.37161	0.716667
rs142394211	1	20454583		90001673	CD28- CD127- CD25++ CD8br %T cell	T	-0.2225	0.04743	-4.69112	2.824e-06		FA-BMD	T	-0.055772	0.05354	-1.04171	0.307046
rs142394211	1	20454583		90001673	CD28- CD127- CD25++ CD8br %T cell	T	-0.2225	0.04743	-4.69112	2.824e-06		FN-BMD	T	0.045903	0.025115	1.82774	0.073721
rs141225914	1	20760661		90001588	T/B	T	0.4442	0.09979	4.45135	8.783e-06		TB-BMD	T	-0.1409	0.0976	-1.44365	0.1487
rs141225914	1	20760661		90001588	T/B	T	0.4442	0.09979	4.45135	8.783e-06		FA-BMD	T	-0.032054	0.115417	-0.277721	0.785383
rs80202405	1	20771640		90001695	CD45RA- CD28- CD8br AC	A	24.68	5.496	4.49054	7.363e-06		TB-BMD	A	-0.0105	0.0276	-0.380435	0.7024
rs80202405	1	20771640		90001695	CD45RA- CD28- CD8br AC	A	24.68	5.496	4.49054	7.363e-06		LS-BMD	A	-0.021783	0.035144	-0.619824	0.544966
rs80202405	1	20771640		90001695	CD45RA- CD28- CD8br AC	A	24.68	5.496	4.49054	7.363e-06		FA-BMD	A	0.077117	0.062798	1.22801	0.228537
rs80202405	1	20771640		90001695	CD45RA- CD28- CD8br AC	A	24.68	5.496	4.49054	7.363e-06		FN-BMD	A	-0.02523	0.030796	-0.819262	0.422777
rs490416	1	20838219		90001642	B cell AC	T	0.1093	0.02432	4.49424	7.157e-06		TB-BMD	A	-0.0008	0.0057	-0.140351	0.8836
rs490416	1	20838219		90001642	B cell AC	T	0.1093	0.02432	4.49424	7.157e-06		LS-BMD	T	0.002262	0.0087	0.259982	0.79956
rs490416	1	20838219		90001642	B cell AC	T	0.1093	0.02432	4.49424	7.157e-06		FA-BMD	T	-0.001209	0.01561	-0.077439	0.939455
rs490416	1	20838219		90001642	B cell AC	T	0.1093	0.02432	4.49424	7.157e-06		FN-BMD	T	0.009783	0.007476	1.30858	0.200382
rs184514465	1	20863381		90001695	CD45RA- CD28- CD8br AC	A	165.5	34.04	4.86193	1.213e-06		TB-BMD	A	-0.2463	0.1297	-1.899	0.05763
rs12736179	1	20887141		90001530	Mo MDSC AC	T	-0.1687	0.03599	-4.68741	2.962e-06		TB-BMD	T	-0.0123	0.009	-1.36667	0.1698
rs12736179	1	20887141		90001530	Mo MDSC AC	T	-0.1687	0.03599	-4.68741	2.962e-06		LS-BMD	T	0.005805	0.012896	0.450115	0.660243
rs12736179	1	20887141		90001530	Mo MDSC AC	T	-0.1687	0.03599	-4.68741	2.962e-06		FA-BMD	T	-0.032563	0.023049	-1.41275	0.165966
rs12736179	1	20887141		90001530	Mo MDSC AC	T	-0.1687	0.03599	-4.68741	2.962e-06		FN-BMD	T	0.021726	0.011068	1.96296	0.054785
rs146422278	1	20923588		90001920	CD45 on HLA DR+ CD4+	G	-0.5334	0.1155	-4.61818	4.029e-06		TB-BMD	C	0.0056	0.0537	0.104283	0.9171
rs146422278	1	20923588		90001920	CD45 on HLA DR+ CD4+	G	-0.5334	0.1155	-4.61818	4.029e-06		LS-BMD	G	0.035196	0.069744	0.504651	0.622128
rs146422278	1	20923588		90001920	CD45 on HLA DR+ CD4+	G	-0.5334	0.1155	-4.61818	4.029e-06		FA-BMD	G	0.097451	0.104855	0.929392	0.362139
rs146422278	1	20923588		90001920	CD45 on HLA DR+ CD4+	G	-0.5334	0.1155	-4.61818	4.029e-06		FN-BMD	G	0.003765	0.058364	0.064508	0.949654
rs12039573	1	20941515		90002063	CD4 on CD4 Treg	T	-0.1493	0.03195	-4.67293	3.11e-06		TB-BMD	T	-0.0047	0.007	-0.671429	0.5001
rs12039573	1	20941515		90002063	CD4 on CD4 Treg	T	-0.1493	0.03195	-4.67293	3.11e-06		LS-BMD	T	0.001443	0.010686	0.135024	0.895065
rs12039573	1	20941515		90002063	CD4 on CD4 Treg	T	-0.1493	0.03195	-4.67293	3.11e-06		FA-BMD	T	-0.020381	0.019069	-1.06879	0.294636
rs12039573	1	20941515		90002063	CD4 on CD4 Treg	T	-0.1493	0.03195	-4.67293	3.11e-06		FN-BMD	T	-0.014789	0.009187	-1.60971	0.115239
rs12039573	1	20941515		90002070	CD4 on activated & secreting Treg	T	-0.1519	0.0321	-4.73209	2.324e-06		TB-BMD	T	-0.0047	0.007	-0.671429	0.5001
rs12039573	1	20941515		90002070	CD4 on activated & secreting Treg	T	-0.1519	0.0321	-4.73209	2.324e-06		LS-BMD	T	0.001443	0.010686	0.135024	0.895065
rs12039573	1	20941515		90002070	CD4 on activated & secreting Treg	T	-0.1519	0.0321	-4.73209	2.324e-06		FA-BMD	T	-0.020381	0.019069	-1.06879	0.294636
rs12039573	1	20941515		90002070	CD4 on activated & secreting Treg	T	-0.1519	0.0321	-4.73209	2.324e-06		FN-BMD	T	-0.014789	0.009187	-1.60971	0.115239
rs12039573	1	20941515		90002066	CD4 on activated Treg	T	-0.16	0.03193	-5.01096	5.715e-07		TB-BMD	T	-0.0047	0.007	-0.671429	0.5001
rs12039573	1	20941515		90002066	CD4 on activated Treg	T	-0.16	0.03193	-5.01096	5.715e-07		LS-BMD	T	0.001443	0.010686	0.135024	0.895065
rs12039573	1	20941515		90002066	CD4 on activated Treg	T	-0.16	0.03193	-5.01096	5.715e-07		FA-BMD	T	-0.020381	0.019069	-1.06879	0.294636
rs12039573	1	20941515		90002066	CD4 on activated Treg	T	-0.16	0.03193	-5.01096	5.715e-07		FN-BMD	T	-0.014789	0.009187	-1.60971	0.115239
rs12404655	1	20943195		90002067	CD4 on CD39+ activated Treg	G	-0.1494	0.03167	-4.7174	2.5e-06		TB-BMD	A	0.004	0.0068	0.588235	0.5566
rs12404655	1	20943195		90002067	CD4 on CD39+ activated Treg	G	-0.1494	0.03167	-4.7174	2.5e-06		LS-BMD	G	-0.003348	0.010342	-0.32376	0.751857
rs12404655	1	20943195		90002067	CD4 on CD39+ activated Treg	G	-0.1494	0.03167	-4.7174	2.5e-06		FA-BMD	G	-0.013787	0.018496	-0.745381	0.464877
rs12404655	1	20943195		90002067	CD4 on CD39+ activated Treg	G	-0.1494	0.03167	-4.7174	2.5e-06		FN-BMD	G	-0.018487	0.00888	-2.0819	0.041661
rs115766294	1	20983899		90001698	CD45RA+ CD28- CD8br AC	T	191.9	39.34	4.87799	1.119e-06		TB-BMD	T	0.0377	0.0341	1.10557	0.2683
rs115766294	1	20983899		90001698	CD45RA+ CD28- CD8br AC	T	191.9	39.34	4.87799	1.119e-06		LS-BMD	T	0.037382	0.050208	0.744547	0.467138
rs115766294	1	20983899		90001698	CD45RA+ CD28- CD8br AC	T	191.9	39.34	4.87799	1.119e-06		FA-BMD	T	0.172246	0.088419	1.94808	0.056131
rs115766294	1	20983899		90001698	CD45RA+ CD28- CD8br AC	T	191.9	39.34	4.87799	1.119e-06		FN-BMD	T	0.032427	0.043256	0.749635	0.463269
rs67017818	1	21016307		90001602	Lymphocyte %leukocyte	G	0.1869	0.04147	4.50687	6.749e-06		TB-BMD	A	-0.0048	0.0095	-0.505263	0.6156
rs67017818	1	21016307		90001602	Lymphocyte %leukocyte	G	0.1869	0.04147	4.50687	6.749e-06		LS-BMD	G	0.007488	0.013591	0.550996	0.590509
rs67017818	1	21016307		90001602	Lymphocyte %leukocyte	G	0.1869	0.04147	4.50687	6.749e-06		FA-BMD	G	0.021961	0.023295	0.942753	0.355278
rs67017818	1	21016307		90001602	Lymphocyte %leukocyte	G	0.1869	0.04147	4.50687	6.749e-06		FN-BMD	G	-0.002802	0.011691	-0.239657	0.814592
rs150422994	1	21018820		90001536	CD45RA- CD4+ %T cell	G	-0.3206	0.06789	-4.72234	2.42e-06		TB-BMD	C	-0.0024	0.0235	-0.102128	0.919
rs150422994	1	21018820		90001536	CD45RA- CD4+ %T cell	G	-0.3206	0.06789	-4.72234	2.42e-06		LS-BMD	G	-0.028132	0.030512	-0.921996	0.367865
rs150422994	1	21018820		90001536	CD45RA- CD4+ %T cell	G	-0.3206	0.06789	-4.72234	2.42e-06		FA-BMD	G	0.00612	0.054453	0.112386	0.912232
rs150422994	1	21018820		90001536	CD45RA- CD4+ %T cell	G	-0.3206	0.06789	-4.72234	2.42e-06		FN-BMD	G	-0.021566	0.026109	-0.825977	0.418984
rs111978771	1	21025910		90001697	CD45RA- CD28- CD8br %T cell	C	4.735	0.9172	5.16245	2.573e-07		TB-BMD	T	0.0033	0.0358	0.0921788	0.9268
rs111978771	1	21025910		90001697	CD45RA- CD28- CD8br %T cell	C	4.735	0.9172	5.16245	2.573e-07		LS-BMD	C	-0.032797	0.0378	-0.867629	0.396788
rs111978771	1	21025910		90001697	CD45RA- CD28- CD8br %T cell	C	4.735	0.9172	5.16245	2.573e-07		FA-BMD	C	-0.055131	0.068153	-0.808928	0.427686
rs111978771	1	21025910		90001697	CD45RA- CD28- CD8br %T cell	C	4.735	0.9172	5.16245	2.573e-07		FN-BMD	C	-0.023592	0.032257	-0.731378	0.474233
rs111978771	1	21025910		90001695	CD45RA- CD28- CD8br AC	C	123.8	19.64	6.30346	3.214e-10		TB-BMD	T	0.0033	0.0358	0.0921788	0.9268
rs111978771	1	21025910		90001695	CD45RA- CD28- CD8br AC	C	123.8	19.64	6.30346	3.214e-10		LS-BMD	C	-0.032797	0.0378	-0.867629	0.396788
rs111978771	1	21025910		90001695	CD45RA- CD28- CD8br AC	C	123.8	19.64	6.30346	3.214e-10		FA-BMD	C	-0.055131	0.068153	-0.808928	0.427686
rs111978771	1	21025910		90001695	CD45RA- CD28- CD8br AC	C	123.8	19.64	6.30346	3.214e-10		FN-BMD	C	-0.023592	0.032257	-0.731378	0.474233
rs188358905	1	21120789		90001698	CD45RA+ CD28- CD8br AC	C	63.86	12.97	4.92367	8.917e-07		TB-BMD	T	0.0924	0.0499	1.8517	0.06417
rs188358905	1	21120789		90001698	CD45RA+ CD28- CD8br AC	C	63.86	12.97	4.92367	8.917e-07		LS-BMD	C	0.019304	0.055852	0.345628	0.735706
rs188358905	1	21120789		90001698	CD45RA+ CD28- CD8br AC	C	63.86	12.97	4.92367	8.917e-07		FA-BMD	C	0.095937	0.093404	1.02713	0.313867
rs188358905	1	21120789		90001698	CD45RA+ CD28- CD8br AC	C	63.86	12.97	4.92367	8.917e-07		FN-BMD	C	0.032844	0.047374	0.693294	0.497556
rs140127672	1	21137150		90001695	CD45RA- CD28- CD8br AC	A	132.9	22.99	5.78077	8.194e-09		FA-BMD	G	0.051068	0.223549	0.22844	0.822796
rs191657415	1	21282405		90001688	CD28+ CD45RA+ CD8br %T cell	A	3.156	0.7025	4.49253	7.266e-06		TB-BMD	A	-0.0667	0.0655	-1.01832	0.3084
rs191657415	1	21282405		90001688	CD28+ CD45RA+ CD8br %T cell	A	3.156	0.7025	4.49253	7.266e-06		LS-BMD	A	-0.072104	0.072453	-0.995175	0.331069
rs191657415	1	21282405		90001688	CD28+ CD45RA+ CD8br %T cell	A	3.156	0.7025	4.49253	7.266e-06		FA-BMD	A	0.203311	0.129486	1.57013	0.123664
rs191657415	1	21282405		90001688	CD28+ CD45RA+ CD8br %T cell	A	3.156	0.7025	4.49253	7.266e-06		FN-BMD	A	0.000741	0.062092	0.011932	0.990679
rs148753738	1	21651469		90001697	CD45RA- CD28- CD8br %T cell	A	4.025	0.8981	4.48168	7.637e-06		TB-BMD	A	-0.0642	0.1231	-0.521527	0.6018
rs148753738	1	21651469		90001697	CD45RA- CD28- CD8br %T cell	A	4.025	0.8981	4.48168	7.637e-06		LS-BMD	A	0.032378	0.070663	0.458196	0.654536
rs148753738	1	21651469		90001697	CD45RA- CD28- CD8br %T cell	A	4.025	0.8981	4.48168	7.637e-06		FN-BMD	A	0.090968	0.063599	1.43034	0.161633
rs79183860	1	21708196		90001698	CD45RA+ CD28- CD8br AC	A	713.2	134.1	5.31842	1.126e-07		TB-BMD	A	-0.0171	0.0284	-0.602113	0.5484
rs79183860	1	21708196		90001698	CD45RA+ CD28- CD8br AC	A	713.2	134.1	5.31842	1.126e-07		LS-BMD	A	-0.060035	0.037116	-1.61747	0.114169
rs79183860	1	21708196		90001698	CD45RA+ CD28- CD8br AC	A	713.2	134.1	5.31842	1.126e-07		FA-BMD	A	-0.054517	0.065271	-0.83524	0.412808
rs79183860	1	21708196		90001698	CD45RA+ CD28- CD8br AC	A	713.2	134.1	5.31842	1.126e-07		FN-BMD	A	-0.0183	0.031728	-0.576785	0.572528
rs140332506	1	21882561		90001698	CD45RA+ CD28- CD8br AC	T	34.44	7.621	4.51909	6.439e-06		TB-BMD	T	0.0059	0.0296	0.199324	0.8422
rs140332506	1	21882561		90001698	CD45RA+ CD28- CD8br AC	T	34.44	7.621	4.51909	6.439e-06		LS-BMD	T	0.044152	0.034835	1.26746	0.215746
rs140332506	1	21882561		90001698	CD45RA+ CD28- CD8br AC	T	34.44	7.621	4.51909	6.439e-06		FA-BMD	T	0.127955	0.059128	2.16402	0.03387
rs140332506	1	21882561		90001698	CD45RA+ CD28- CD8br AC	T	34.44	7.621	4.51909	6.439e-06		FN-BMD	T	0.001017	0.029851	0.03406	0.973402
rs114507999	1	21892266		90001698	CD45RA+ CD28- CD8br AC	A	234.6	39.65	5.91677	3.605e-09		TB-BMD	A	0.0723	0.0224	3.22768	0.00126
rs114507999	1	21892266		90001698	CD45RA+ CD28- CD8br AC	A	234.6	39.65	5.91677	3.605e-09		LS-BMD	A	-0.008076	0.032519	-0.248365	0.808336
rs114507999	1	21892266		90001698	CD45RA+ CD28- CD8br AC	A	234.6	39.65	5.91677	3.605e-09		FA-BMD	A	0.088455	0.054976	1.60899	0.114642
rs114507999	1	21892266		90001698	CD45RA+ CD28- CD8br AC	A	234.6	39.65	5.91677	3.605e-09		FN-BMD	A	0.013936	0.027826	0.500841	0.624116
rs114507999	1	21892266		90001695	CD45RA- CD28- CD8br AC	A	176.7	29.35	6.02044	1.919e-09		TB-BMD	A	0.0723	0.0224	3.22768	0.00126
rs114507999	1	21892266		90001695	CD45RA- CD28- CD8br AC	A	176.7	29.35	6.02044	1.919e-09		LS-BMD	A	-0.008076	0.032519	-0.248365	0.808336
rs114507999	1	21892266		90001695	CD45RA- CD28- CD8br AC	A	176.7	29.35	6.02044	1.919e-09		FA-BMD	A	0.088455	0.054976	1.60899	0.114642
rs114507999	1	21892266		90001695	CD45RA- CD28- CD8br AC	A	176.7	29.35	6.02044	1.919e-09		FN-BMD	A	0.013936	0.027826	0.500841	0.624116
rs7366082	1	22048891		90001942	CD25 on CD39+ secreting Treg	G	-0.1147	0.0254	-4.51575	6.46e-06		TB-BMD	C	0.0041	0.0057	0.719298	0.4743
rs7366082	1	22048891		90001942	CD25 on CD39+ secreting Treg	G	-0.1147	0.0254	-4.51575	6.46e-06		LS-BMD	C	0.004614	0.008778	0.525648	0.607712
rs7366082	1	22048891		90001942	CD25 on CD39+ secreting Treg	G	-0.1147	0.0254	-4.51575	6.46e-06		FA-BMD	C	0.009184	0.01561	0.5883	0.564071
rs7366082	1	22048891		90001942	CD25 on CD39+ secreting Treg	G	-0.1147	0.0254	-4.51575	6.46e-06		FN-BMD	C	0.009446	0.007558	1.24979	0.221353
rs56123493	1	22180665		90001695	CD45RA- CD28- CD8br AC	T	76.56	14.35	5.33519	1.022e-07		FA-BMD	C	-0.146954	0.137055	-1.07222	0.293198
rs190576413	1	22465708		90001397	Unsw mem %B cell	T	-1.948	0.4324	-4.50509	6.796e-06		TB-BMD	T	0.0264	0.0792	0.333333	0.7389
rs190576413	1	22465708		90001397	Unsw mem %B cell	T	-1.948	0.4324	-4.50509	6.796e-06		LS-BMD	T	-0.039731	0.071382	-0.556602	0.586735
rs190576413	1	22465708		90001397	Unsw mem %B cell	T	-1.948	0.4324	-4.50509	6.796e-06		FN-BMD	T	-0.021729	0.059864	-0.362981	0.722477
rs138425921	1	22721951		90001883	CD16-CD56 on NKT	T	-0.3882	0.08272	-4.69294	2.811e-06		TB-BMD	T	-0.0565	0.0545	-1.0367	0.3
rs138425921	1	22721951		90001883	CD16-CD56 on NKT	T	-0.3882	0.08272	-4.69294	2.811e-06		LS-BMD	T	-0.0148	0.060409	-0.244989	0.810891
rs138425921	1	22721951		90001883	CD16-CD56 on NKT	T	-0.3882	0.08272	-4.69294	2.811e-06		FA-BMD	T	0.024193	0.118147	0.20477	0.840858
rs138425921	1	22721951		90001883	CD16-CD56 on NKT	T	-0.3882	0.08272	-4.69294	2.811e-06		FN-BMD	T	0.023781	0.052062	0.456776	0.654939
rs11584259	1	22732386		90002069	CD4 on CD39+ secreting Treg	C	0.1692	0.03656	4.62801	3.875e-06		TB-BMD	C	0.0112	0.0077	1.45455	0.1454
rs11584259	1	22732386		90002069	CD4 on CD39+ secreting Treg	C	0.1692	0.03656	4.62801	3.875e-06		LS-BMD	C	-0.007926	0.011343	-0.698784	0.494958
rs11584259	1	22732386		90002069	CD4 on CD39+ secreting Treg	C	0.1692	0.03656	4.62801	3.875e-06		FA-BMD	C	-0.008578	0.020062	-0.427556	0.67507
rs11584259	1	22732386		90002069	CD4 on CD39+ secreting Treg	C	0.1692	0.03656	4.62801	3.875e-06		FN-BMD	C	0.010415	0.009766	1.06645	0.296705
rs16827093	1	22744534		90002013	CCR2 on myeloid DC	T	0.2101	0.04463	4.7076	2.619e-06		TB-BMD	T	0.0049	0.0083	0.590361	0.5525
rs16827093	1	22744534		90002013	CCR2 on myeloid DC	T	0.2101	0.04463	4.7076	2.619e-06		LS-BMD	T	-0.007123	0.012867	-0.553623	0.588739
rs16827093	1	22744534		90002013	CCR2 on myeloid DC	T	0.2101	0.04463	4.7076	2.619e-06		FA-BMD	T	0.010798	0.02295	0.470506	0.644577
rs16827093	1	22744534		90002013	CCR2 on myeloid DC	T	0.2101	0.04463	4.7076	2.619e-06		FN-BMD	T	-0.005422	0.011069	-0.489799	0.631781
rs16827093	1	22744534		90002014	CCR2 on CD62L+ myeloid DC	T	0.2252	0.04467	5.04141	4.885e-07		TB-BMD	T	0.0049	0.0083	0.590361	0.5525
rs16827093	1	22744534		90002014	CCR2 on CD62L+ myeloid DC	T	0.2252	0.04467	5.04141	4.885e-07		LS-BMD	T	-0.007123	0.012867	-0.553623	0.588739
rs16827093	1	22744534		90002014	CCR2 on CD62L+ myeloid DC	T	0.2252	0.04467	5.04141	4.885e-07		FA-BMD	T	0.010798	0.02295	0.470506	0.644577
rs16827093	1	22744534		90002014	CCR2 on CD62L+ myeloid DC	T	0.2252	0.04467	5.04141	4.885e-07		FN-BMD	T	-0.005422	0.011069	-0.489799	0.631781
rs56023333	1	22869046		90001404	PB/PC %B cell	A	0.5303	0.1196	4.43395	9.589e-06		TB-BMD	A	0.0262	0.0747	0.350736	0.7259
rs56023333	1	22869046		90001435	PB/PC %lymphocyte	A	0.5628	0.1199	4.69391	2.779e-06		TB-BMD	A	0.0262	0.0747	0.350736	0.7259
rs11578578	1	22917278		90001939	CD25 on activated Treg	C	-0.2045	0.04608	-4.43793	9.388e-06		TB-BMD	C	-0.0047	0.0096	-0.489583	0.6218
rs11578578	1	22917278		90001939	CD25 on activated Treg	C	-0.2045	0.04608	-4.43793	9.388e-06		LS-BMD	C	0.004014	0.013018	0.30837	0.763288
rs11578578	1	22917278		90001939	CD25 on activated Treg	C	-0.2045	0.04608	-4.43793	9.388e-06		FA-BMD	C	-0.003986	0.022302	-0.178719	0.860878
rs11578578	1	22917278		90001939	CD25 on activated Treg	C	-0.2045	0.04608	-4.43793	9.388e-06		FN-BMD	C	0.007339	0.011209	0.654744	0.521772
rs144329757	1	22923859		90001695	CD45RA- CD28- CD8br AC	A	371.1	66.49	5.58129	2.573e-08		TB-BMD	A	0.0209	0.0398	0.525126	0.6006
rs144329757	1	22923859		90001695	CD45RA- CD28- CD8br AC	A	371.1	66.49	5.58129	2.573e-08		LS-BMD	C	0.013724	0.045045	0.30466	0.765213
rs144329757	1	22923859		90001695	CD45RA- CD28- CD8br AC	A	371.1	66.49	5.58129	2.573e-08		FA-BMD	C	0.060614	0.079081	0.766486	0.452431
rs144329757	1	22923859		90001695	CD45RA- CD28- CD8br AC	A	371.1	66.49	5.58129	2.573e-08		FN-BMD	C	0.004933	0.038921	0.126739	0.901028
rs146726277	1	22950237		90001698	CD45RA+ CD28- CD8br AC	C	44.37	9.739	4.55591	5.389e-06		TB-BMD	A	0.0086	0.0221	0.38914	0.6961
rs146726277	1	22950237		90001698	CD45RA+ CD28- CD8br AC	C	44.37	9.739	4.55591	5.389e-06		LS-BMD	C	-0.025774	0.02803	-0.919509	0.369159
rs146726277	1	22950237		90001698	CD45RA+ CD28- CD8br AC	C	44.37	9.739	4.55591	5.389e-06		FA-BMD	C	-0.033661	0.04055	-0.830121	0.415679
rs146726277	1	22950237		90001698	CD45RA+ CD28- CD8br AC	C	44.37	9.739	4.55591	5.389e-06		FN-BMD	C	0.009998	0.027265	0.366687	0.719763
rs35203503	1	23087573		90001623	NKT %lymphocyte	C	0.1187	0.02658	4.46576	8.212e-06		TB-BMD	T	-0.0075	0.0063	-1.19048	0.2344
rs35203503	1	23087573		90001623	NKT %lymphocyte	C	0.1187	0.02658	4.46576	8.212e-06		LS-BMD	C	-0.00097	0.009197	-0.105463	0.917942
rs35203503	1	23087573		90001623	NKT %lymphocyte	C	0.1187	0.02658	4.46576	8.212e-06		FA-BMD	C	0.026915	0.015884	1.69449	0.096618
rs35203503	1	23087573		90001623	NKT %lymphocyte	C	0.1187	0.02658	4.46576	8.212e-06		FN-BMD	C	0.001644	0.007929	0.207327	0.83923
rs4654818	1	23148698		90002088	CD11c on CD62L+ myeloid DC	A	-0.1914	0.04074	-4.69809	2.753e-06		TB-BMD	A	0.0104	0.0069	1.50725	0.1287
rs4654818	1	23148698		90002088	CD11c on CD62L+ myeloid DC	A	-0.1914	0.04074	-4.69809	2.753e-06		LS-BMD	A	0.011569	0.010706	1.08066	0.291212
rs4654818	1	23148698		90002088	CD11c on CD62L+ myeloid DC	A	-0.1914	0.04074	-4.69809	2.753e-06		FA-BMD	A	-0.014897	0.019124	-0.778972	0.444998
rs4654818	1	23148698		90002088	CD11c on CD62L+ myeloid DC	A	-0.1914	0.04074	-4.69809	2.753e-06		FN-BMD	A	0.00899	0.009224	0.974721	0.340209
rs4654818	1	23148698		90002087	CD11c on myeloid DC	A	-0.2018	0.04085	-4.94002	8.308e-07		TB-BMD	A	0.0104	0.0069	1.50725	0.1287
rs4654818	1	23148698		90002087	CD11c on myeloid DC	A	-0.2018	0.04085	-4.94002	8.308e-07		LS-BMD	A	0.011569	0.010706	1.08066	0.291212
rs4654818	1	23148698		90002087	CD11c on myeloid DC	A	-0.2018	0.04085	-4.94002	8.308e-07		FA-BMD	A	-0.014897	0.019124	-0.778972	0.444998
rs4654818	1	23148698		90002087	CD11c on myeloid DC	A	-0.2018	0.04085	-4.94002	8.308e-07		FN-BMD	A	0.00899	0.009224	0.974721	0.340209
rs77869433	1	23199772		90001980	CD40 on CD14+ CD16- monocyte	A	0.3055	0.06593	4.6337	3.718e-06		TB-BMD	A	-0.0108	0.0222	-0.486486	0.6283
rs77869433	1	23199772		90001980	CD40 on CD14+ CD16- monocyte	A	0.3055	0.06593	4.6337	3.718e-06		LS-BMD	A	-0.009472	0.028872	-0.328056	0.748675
rs77869433	1	23199772		90001980	CD40 on CD14+ CD16- monocyte	A	0.3055	0.06593	4.6337	3.718e-06		FA-BMD	A	0.080611	0.051205	1.57428	0.122675
rs77869433	1	23199772		90001980	CD40 on CD14+ CD16- monocyte	A	0.3055	0.06593	4.6337	3.718e-06		FN-BMD	A	0.012743	0.024654	0.51688	0.613055
rs77869433	1	23199772		90001985	CD40 on monocytes	A	0.3141	0.06628	4.73899	2.232e-06		TB-BMD	A	-0.0108	0.0222	-0.486486	0.6283
rs77869433	1	23199772		90001985	CD40 on monocytes	A	0.3141	0.06628	4.73899	2.232e-06		LS-BMD	A	-0.009472	0.028872	-0.328056	0.748675
rs77869433	1	23199772		90001985	CD40 on monocytes	A	0.3141	0.06628	4.73899	2.232e-06		FA-BMD	A	0.080611	0.051205	1.57428	0.122675
rs77869433	1	23199772		90001985	CD40 on monocytes	A	0.3141	0.06628	4.73899	2.232e-06		FN-BMD	A	0.012743	0.024654	0.51688	0.613055
rs75697875	1	23233895		90001590	CD4+ AC	G	0.2783	0.06013	4.62831	3.808e-06		TB-BMD	C	-0.019	0.018	-1.05556	0.291
rs75697875	1	23233895		90001590	CD4+ AC	G	0.2783	0.06013	4.62831	3.808e-06		LS-BMD	G	-0.003425	0.0225	-0.152207	0.881808
rs75697875	1	23233895		90001590	CD4+ AC	G	0.2783	0.06013	4.62831	3.808e-06		FA-BMD	G	0.011988	0.038209	0.313755	0.75836
rs75697875	1	23233895		90001590	CD4+ AC	G	0.2783	0.06013	4.62831	3.808e-06		FN-BMD	G	-0.007368	0.019169	-0.38435	0.706876
rs147113551	1	23657116		90001571	EM DN (CD4-CD8-) %T cell	C	0.4635	0.1039	4.46102	8.366e-06		TB-BMD	C	0.1274	0.0991	1.28557	0.1988
rs147113551	1	23657116		90001599	DN (CD4-CD8-) %T cell	C	0.4757	0.1036	4.5917	4.529e-06		TB-BMD	C	0.1274	0.0991	1.28557	0.1988
rs78814315	1	23729223		90001810	CD38 on CD3- CD19-	T	-0.8284	0.1758	-4.71217	2.629e-06		TB-BMD	T	-0.0053	0.0173	-0.306358	0.7585
rs78814315	1	23729223		90001810	CD38 on CD3- CD19-	T	-0.8284	0.1758	-4.71217	2.629e-06		LS-BMD	T	0.021312	0.022909	0.930295	0.363569
rs78814315	1	23729223		90001810	CD38 on CD3- CD19-	T	-0.8284	0.1758	-4.71217	2.629e-06		FA-BMD	T	0.021749	0.03947	0.551036	0.589013
rs78814315	1	23729223		90001810	CD38 on CD3- CD19-	T	-0.8284	0.1758	-4.71217	2.629e-06		FN-BMD	T	0.002764	0.019702	0.140307	0.890785
rs12030328	1	24051614		90001761	CD20 on sw mem	G	-0.1301	0.02571	-5.06029	4.356e-07		TB-BMD	A	-0.003	0.0062	-0.483871	0.6258
rs12030328	1	24051614		90001761	CD20 on sw mem	G	-0.1301	0.02571	-5.06029	4.356e-07		LS-BMD	A	0.000508	0.009186	0.055285	0.956923
rs12030328	1	24051614		90001761	CD20 on sw mem	G	-0.1301	0.02571	-5.06029	4.356e-07		FA-BMD	A	0.018118	0.016219	1.11708	0.273362
rs12030328	1	24051614		90001761	CD20 on sw mem	G	-0.1301	0.02571	-5.06029	4.356e-07		FN-BMD	A	-0.005603	0.007882	-0.710867	0.486719
rs2492599	1	24058449		90001758	CD20 on memory B cell	T	-0.119	0.0255	-4.66667	3.172e-06		TB-BMD	T	0.0037	0.0059	0.627119	0.5299
rs2492599	1	24058449		90001758	CD20 on memory B cell	T	-0.119	0.0255	-4.66667	3.172e-06		LS-BMD	C	-0.000966	0.009119	-0.105946	0.917567
rs2492599	1	24058449		90001758	CD20 on memory B cell	T	-0.119	0.0255	-4.66667	3.172e-06		FA-BMD	C	0.015841	0.016136	0.981735	0.335734
rs2492599	1	24058449		90001758	CD20 on memory B cell	T	-0.119	0.0255	-4.66667	3.172e-06		FN-BMD	C	-0.006015	0.007824	-0.768829	0.451896
rs138727921	1	24061250		90002088	CD11c on CD62L+ myeloid DC	T	0.3693	0.08278	4.46122	8.489e-06		TB-BMD	T	-0.0576	0.0462	-1.24675	0.2126
rs138727921	1	24061250		90002088	CD11c on CD62L+ myeloid DC	T	0.3693	0.08278	4.46122	8.489e-06		LS-BMD	T	-0.08904	0.055186	-1.61345	0.115071
rs138727921	1	24061250		90002088	CD11c on CD62L+ myeloid DC	T	0.3693	0.08278	4.46122	8.489e-06		FA-BMD	T	-0.008585	0.086008	-0.099813	0.922016
rs138727921	1	24061250		90002088	CD11c on CD62L+ myeloid DC	T	0.3693	0.08278	4.46122	8.489e-06		FN-BMD	T	-0.083424	0.04748	-1.75705	0.085578
rs138727921	1	24061250		90002087	CD11c on myeloid DC	T	0.3912	0.08299	4.71382	2.542e-06		TB-BMD	T	-0.0576	0.0462	-1.24675	0.2126
rs138727921	1	24061250		90002087	CD11c on myeloid DC	T	0.3912	0.08299	4.71382	2.542e-06		LS-BMD	T	-0.08904	0.055186	-1.61345	0.115071
rs138727921	1	24061250		90002087	CD11c on myeloid DC	T	0.3912	0.08299	4.71382	2.542e-06		FA-BMD	T	-0.008585	0.086008	-0.099813	0.922016
rs138727921	1	24061250		90002087	CD11c on myeloid DC	T	0.3912	0.08299	4.71382	2.542e-06		FN-BMD	T	-0.083424	0.04748	-1.75705	0.085578
rs138448626	1	24084235		90001749	CD20 on IgD+ CD38- naive	T	-0.2856	0.06212	-4.59755	4.554e-06		TB-BMD	T	-0.006	0.0144	-0.416667	0.6754
rs138448626	1	24084235		90001749	CD20 on IgD+ CD38- naive	T	-0.2856	0.06212	-4.59755	4.554e-06		LS-BMD	T	-0.017489	0.019056	-0.917759	0.370071
rs138448626	1	24084235		90001749	CD20 on IgD+ CD38- naive	T	-0.2856	0.06212	-4.59755	4.554e-06		FA-BMD	T	-0.018672	0.032397	-0.576333	0.572026
rs138448626	1	24084235		90001749	CD20 on IgD+ CD38- naive	T	-0.2856	0.06212	-4.59755	4.554e-06		FN-BMD	T	-0.012785	0.016194	-0.789501	0.439825
rs186645190	1	24120174		90001695	CD45RA- CD28- CD8br AC	G	53.4	10.76	4.96283	7.344e-07		FA-BMD	C	0.182316	0.367701	0.495828	0.626948
rs572552088	1	24227090		90001883	CD16-CD56 on NKT	G	-0.5001	0.112	-4.46518	8.358e-06		LS-BMD	G	0.027272	0.072226	0.377595	0.712306
rs572552088	1	24227090		90001883	CD16-CD56 on NKT	G	-0.5001	0.112	-4.46518	8.358e-06		FA-BMD	G	0.092067	0.111481	0.825856	0.418079
rs572552088	1	24227090		90001883	CD16-CD56 on NKT	G	-0.5001	0.112	-4.46518	8.358e-06		FN-BMD	G	0.032861	0.061784	0.531877	0.602791
rs572552088	1	24227090		90001884	CD16-CD56 on NK	G	-0.5061	0.1127	-4.49068	7.387e-06		LS-BMD	G	0.027272	0.072226	0.377595	0.712306
rs572552088	1	24227090		90001884	CD16-CD56 on NK	G	-0.5061	0.1127	-4.49068	7.387e-06		FA-BMD	G	0.092067	0.111481	0.825856	0.418079
rs572552088	1	24227090		90001884	CD16-CD56 on NK	G	-0.5061	0.1127	-4.49068	7.387e-06		FN-BMD	G	0.032861	0.061784	0.531877	0.602791
rs114116419	1	24521634		90001941	CD25 on secreting Treg	C	-0.4548	0.09717	-4.68046	2.969e-06		TB-BMD	T	-0.019	0.019	-1	0.3171
rs114116419	1	24521634		90001941	CD25 on secreting Treg	C	-0.4548	0.09717	-4.68046	2.969e-06		LS-BMD	C	-0.00066	0.02342	-0.028162	0.978047
rs114116419	1	24521634		90001941	CD25 on secreting Treg	C	-0.4548	0.09717	-4.68046	2.969e-06		FA-BMD	C	0.04234	0.039269	1.0782	0.290406
rs114116419	1	24521634		90001941	CD25 on secreting Treg	C	-0.4548	0.09717	-4.68046	2.969e-06		FN-BMD	C	0.004997	0.02003	0.249452	0.807163
rs114116419	1	24521634		90001942	CD25 on CD39+ secreting Treg	C	-0.472	0.0967	-4.88108	1.105e-06		TB-BMD	T	-0.019	0.019	-1	0.3171
rs114116419	1	24521634		90001942	CD25 on CD39+ secreting Treg	C	-0.472	0.0967	-4.88108	1.105e-06		LS-BMD	C	-0.00066	0.02342	-0.028162	0.978047
rs114116419	1	24521634		90001942	CD25 on CD39+ secreting Treg	C	-0.472	0.0967	-4.88108	1.105e-06		FA-BMD	C	0.04234	0.039269	1.0782	0.290406
rs114116419	1	24521634		90001942	CD25 on CD39+ secreting Treg	C	-0.472	0.0967	-4.88108	1.105e-06		FN-BMD	C	0.004997	0.02003	0.249452	0.807163
rs140963286	1	24640467		90001700	CD45RA+ CD28- CD8br %T cell	T	33.4	5.736	5.82287	6.302e-09		TB-BMD	T	0.0109	0.0629	0.173291	0.8629
rs140963286	1	24640467		90001700	CD45RA+ CD28- CD8br %T cell	T	33.4	5.736	5.82287	6.302e-09		LS-BMD	T	-0.00941	0.0552	-0.170474	0.867751
rs140963286	1	24640467		90001700	CD45RA+ CD28- CD8br %T cell	T	33.4	5.736	5.82287	6.302e-09		FA-BMD	T	-0.054364	0.087652	-0.620227	0.543114
rs140963286	1	24640467		90001700	CD45RA+ CD28- CD8br %T cell	T	33.4	5.736	5.82287	6.302e-09		FN-BMD	T	0.050433	0.04671	1.0797	0.290746
rs140963286	1	24640467		90001695	CD45RA- CD28- CD8br AC	T	760.9	100.5	7.57114	4.68e-14		TB-BMD	T	0.0109	0.0629	0.173291	0.8629
rs140963286	1	24640467		90001695	CD45RA- CD28- CD8br AC	T	760.9	100.5	7.57114	4.68e-14		LS-BMD	T	-0.00941	0.0552	-0.170474	0.867751
rs140963286	1	24640467		90001695	CD45RA- CD28- CD8br AC	T	760.9	100.5	7.57114	4.68e-14		FA-BMD	T	-0.054364	0.087652	-0.620227	0.543114
rs140963286	1	24640467		90001695	CD45RA- CD28- CD8br AC	T	760.9	100.5	7.57114	4.68e-14		FN-BMD	T	0.050433	0.04671	1.0797	0.290746
rs140963286	1	24640467		90001698	CD45RA+ CD28- CD8br AC	T	2073	128.3	16.1574	1.151e-56		TB-BMD	T	0.0109	0.0629	0.173291	0.8629
rs140963286	1	24640467		90001698	CD45RA+ CD28- CD8br AC	T	2073	128.3	16.1574	1.151e-56		LS-BMD	T	-0.00941	0.0552	-0.170474	0.867751
rs140963286	1	24640467		90001698	CD45RA+ CD28- CD8br AC	T	2073	128.3	16.1574	1.151e-56		FA-BMD	T	-0.054364	0.087652	-0.620227	0.543114
rs140963286	1	24640467		90001698	CD45RA+ CD28- CD8br AC	T	2073	128.3	16.1574	1.151e-56		FN-BMD	T	0.050433	0.04671	1.0797	0.290746
rs6675501	1	24672641		90002043	CD45 on CD33br HLA DR+ CD14dim	T	0.1763	0.0375	4.70133	2.82e-06		TB-BMD	T	-0.0008	0.0058	-0.137931	0.8895
rs6675501	1	24672641		90002043	CD45 on CD33br HLA DR+ CD14dim	T	0.1763	0.0375	4.70133	2.82e-06		LS-BMD	T	-0.006773	0.008819	-0.76806	0.453187
rs6675501	1	24672641		90002043	CD45 on CD33br HLA DR+ CD14dim	T	0.1763	0.0375	4.70133	2.82e-06		FA-BMD	T	0.000718	0.01568	0.045804	0.964163
rs6675501	1	24672641		90002043	CD45 on CD33br HLA DR+ CD14dim	T	0.1763	0.0375	4.70133	2.82e-06		FN-BMD	T	-0.000683	0.007577	-0.090167	0.929677
rs7533281	1	24698029		90002053	CD45 on CD33br HLA DR+	T	0.2428	0.05193	4.67552	3.176e-06		TB-BMD	T	0.0116	0.0085	1.36471	0.1701
rs7533281	1	24698029		90002053	CD45 on CD33br HLA DR+	T	0.2428	0.05193	4.67552	3.176e-06		LS-BMD	T	-0.009243	0.013433	-0.688103	0.501577
rs7533281	1	24698029		90002053	CD45 on CD33br HLA DR+	T	0.2428	0.05193	4.67552	3.176e-06		FA-BMD	T	-0.000572	0.023696	-0.02413	0.981114
rs7533281	1	24698029		90002053	CD45 on CD33br HLA DR+	T	0.2428	0.05193	4.67552	3.176e-06		FN-BMD	T	0.015413	0.011457	1.34536	0.188025
rs2481929	1	24807579		90001750	CD20 on IgD+ CD38- unsw mem	G	-0.2201	0.04939	-4.45637	8.887e-06		TB-BMD	T	0.0024	0.0071	0.338028	0.7388
rs2481929	1	24807579		90001750	CD20 on IgD+ CD38- unsw mem	G	-0.2201	0.04939	-4.45637	8.887e-06		LS-BMD	G	0.007805	0.01084	0.719995	0.481955
rs2481929	1	24807579		90001750	CD20 on IgD+ CD38- unsw mem	G	-0.2201	0.04939	-4.45637	8.887e-06		FA-BMD	G	0.000998	0.019	0.05254	0.958898
rs2481929	1	24807579		90001750	CD20 on IgD+ CD38- unsw mem	G	-0.2201	0.04939	-4.45637	8.887e-06		FN-BMD	G	0.005803	0.00933	0.621969	0.542826
rs195699	1	24809462		90001965	FSC-A on monocyte	A	0.1262	0.0284	4.44366	9.258e-06		TB-BMD	A	-0.0011	0.0058	-0.189655	0.8458
rs195699	1	24809462		90001965	FSC-A on monocyte	A	0.1262	0.0284	4.44366	9.258e-06		LS-BMD	A	0.008081	0.008785	0.919844	0.368985
rs195699	1	24809462		90001965	FSC-A on monocyte	A	0.1262	0.0284	4.44366	9.258e-06		FA-BMD	A	0.034106	0.015661	2.17771	0.032759
rs195699	1	24809462		90001965	FSC-A on monocyte	A	0.1262	0.0284	4.44366	9.258e-06		FN-BMD	A	0.007453	0.007535	0.989056	0.333154
rs189219134	1	24825103		90001695	CD45RA- CD28- CD8br AC	C	301.1	65.14	4.62235	3.93e-06		TB-BMD	T	0.0453	0.0696	0.650862	0.5146
rs189219134	1	24825103		90001695	CD45RA- CD28- CD8br AC	C	301.1	65.14	4.62235	3.93e-06		LS-BMD	C	-0.030726	0.061433	-0.500157	0.625233
rs189219134	1	24825103		90001695	CD45RA- CD28- CD8br AC	C	301.1	65.14	4.62235	3.93e-06		FA-BMD	C	0.010668	0.090296	0.11815	0.907752
rs189219134	1	24825103		90001695	CD45RA- CD28- CD8br AC	C	301.1	65.14	4.62235	3.93e-06		FN-BMD	C	0.051001	0.052948	0.963224	0.345936
rs189219134	1	24825103		90001698	CD45RA+ CD28- CD8br AC	C	849	84.32	10.0688	1.603e-23		TB-BMD	T	0.0453	0.0696	0.650862	0.5146
rs189219134	1	24825103		90001698	CD45RA+ CD28- CD8br AC	C	849	84.32	10.0688	1.603e-23		LS-BMD	C	-0.030726	0.061433	-0.500157	0.625233
rs189219134	1	24825103		90001698	CD45RA+ CD28- CD8br AC	C	849	84.32	10.0688	1.603e-23		FA-BMD	C	0.010668	0.090296	0.11815	0.907752
rs189219134	1	24825103		90001698	CD45RA+ CD28- CD8br AC	C	849	84.32	10.0688	1.603e-23		FN-BMD	C	0.051001	0.052948	0.963224	0.345936
rs6687456	1	24827282		90002088	CD11c on CD62L+ myeloid DC	G	0.2574	0.05767	4.46333	8.4e-06		TB-BMD	A	0.0084	0.011	0.763636	0.4419
rs6687456	1	24827282		90002088	CD11c on CD62L+ myeloid DC	G	0.2574	0.05767	4.46333	8.4e-06		LS-BMD	G	-0.021314	0.020335	-1.0481	0.305994
rs6687456	1	24827282		90002088	CD11c on CD62L+ myeloid DC	G	0.2574	0.05767	4.46333	8.4e-06		FA-BMD	G	0.031572	0.032581	0.969024	0.34203
rs6687456	1	24827282		90002088	CD11c on CD62L+ myeloid DC	G	0.2574	0.05767	4.46333	8.4e-06		FN-BMD	G	-0.007539	0.016918	-0.445633	0.662829
rs75312377	1	24836544		90001911	CD45 on NK	T	0.5754	0.1064	5.40789	6.826e-08		TB-BMD	T	-0.0189	0.037	-0.510811	0.6085
rs75312377	1	24836544		90001911	CD45 on NK	T	0.5754	0.1064	5.40789	6.826e-08		LS-BMD	T	0.058481	0.04398	1.32972	0.194037
rs75312377	1	24836544		90001911	CD45 on NK	T	0.5754	0.1064	5.40789	6.826e-08		FA-BMD	T	-0.118878	0.073045	-1.62746	0.110539
rs75312377	1	24836544		90001911	CD45 on NK	T	0.5754	0.1064	5.40789	6.826e-08		FN-BMD	T	0.058183	0.038058	1.52877	0.134681
rs55965563	1	25050829		90002087	CD11c on myeloid DC	A	0.1507	0.03133	4.81009	1.597e-06		TB-BMD	A	-0.0036	0.0065	-0.553846	0.5814
rs55965563	1	25050829		90002087	CD11c on myeloid DC	A	0.1507	0.03133	4.81009	1.597e-06		LS-BMD	A	-0.007836	0.00999	-0.78439	0.443639
rs55965563	1	25050829		90002087	CD11c on myeloid DC	A	0.1507	0.03133	4.81009	1.597e-06		FA-BMD	A	-0.002451	0.018081	-0.135573	0.894227
rs55965563	1	25050829		90002087	CD11c on myeloid DC	A	0.1507	0.03133	4.81009	1.597e-06		FN-BMD	A	-0.01883	0.008564	-2.1989	0.031454
rs139623694	1	25052247		90001802	CD27 on IgD- CD38-	G	0.8878	0.1993	4.45459	8.637e-06		TB-BMD	A	0.0707	0.0428	1.65187	0.09878
rs139623694	1	25052247		90001802	CD27 on IgD- CD38-	G	0.8878	0.1993	4.45459	8.637e-06		LS-BMD	G	-0.068759	0.047087	-1.46026	0.153806
rs139623694	1	25052247		90001802	CD27 on IgD- CD38-	G	0.8878	0.1993	4.45459	8.637e-06		FA-BMD	G	0.080672	0.072566	1.11171	0.275673
rs139623694	1	25052247		90001802	CD27 on IgD- CD38-	G	0.8878	0.1993	4.45459	8.637e-06		FN-BMD	G	0.0084	0.039853	0.210779	0.836591
rs183053322	1	25076059		90001645	NK AC	T	-0.3926	0.06648	-5.90554	3.83e-09		TB-BMD	T	0.0251	0.0394	0.637056	0.5243
rs183053322	1	25076059		90001645	NK AC	T	-0.3926	0.06648	-5.90554	3.83e-09		LS-BMD	T	-0.023868	0.047358	-0.503994	0.622581
rs183053322	1	25076059		90001645	NK AC	T	-0.3926	0.06648	-5.90554	3.83e-09		FA-BMD	T	0.066183	0.082502	0.802206	0.431536
rs183053322	1	25076059		90001645	NK AC	T	-0.3926	0.06648	-5.90554	3.83e-09		FN-BMD	T	-0.060339	0.04017	-1.5021	0.141616
rs183053322	1	25076059		90001646	NK %CD3- lymphocyte	T	-0.4163	0.06609	-6.29899	3.351e-10		TB-BMD	T	0.0251	0.0394	0.637056	0.5243
rs183053322	1	25076059		90001646	NK %CD3- lymphocyte	T	-0.4163	0.06609	-6.29899	3.351e-10		LS-BMD	T	-0.023868	0.047358	-0.503994	0.622581
rs183053322	1	25076059		90001646	NK %CD3- lymphocyte	T	-0.4163	0.06609	-6.29899	3.351e-10		FA-BMD	T	0.066183	0.082502	0.802206	0.431536
rs183053322	1	25076059		90001646	NK %CD3- lymphocyte	T	-0.4163	0.06609	-6.29899	3.351e-10		FN-BMD	T	-0.060339	0.04017	-1.5021	0.141616
rs183053322	1	25076059		90001647	NK %lymphocyte	T	-0.408	0.06431	-6.34427	2.513e-10		TB-BMD	T	0.0251	0.0394	0.637056	0.5243
rs183053322	1	25076059		90001647	NK %lymphocyte	T	-0.408	0.06431	-6.34427	2.513e-10		LS-BMD	T	-0.023868	0.047358	-0.503994	0.622581
rs183053322	1	25076059		90001647	NK %lymphocyte	T	-0.408	0.06431	-6.34427	2.513e-10		FA-BMD	T	0.066183	0.082502	0.802206	0.431536
rs183053322	1	25076059		90001647	NK %lymphocyte	T	-0.408	0.06431	-6.34427	2.513e-10		FN-BMD	T	-0.060339	0.04017	-1.5021	0.141616
rs78099882	1	25165116		90001415	IgD+ CD24- %B cell	G	-1.072	0.2393	-4.47973	7.758e-06		TB-BMD	T	-0.0161	0.0491	-0.327902	0.743
rs78099882	1	25165116		90001415	IgD+ CD24- %B cell	G	-1.072	0.2393	-4.47973	7.758e-06		LS-BMD	G	0.026536	0.062648	0.423566	0.679129
rs78099882	1	25165116		90001415	IgD+ CD24- %B cell	G	-1.072	0.2393	-4.47973	7.758e-06		FA-BMD	G	-0.153072	0.097339	-1.57256	0.123085
rs78099882	1	25165116		90001415	IgD+ CD24- %B cell	G	-1.072	0.2393	-4.47973	7.758e-06		FN-BMD	G	0.008726	0.052911	0.164919	0.871786
rs78099882	1	25165116		90001408	Naive-mature B cell %B cell	G	-1.112	0.237	-4.69198	2.791e-06		TB-BMD	T	-0.0161	0.0491	-0.327902	0.743
rs78099882	1	25165116		90001408	Naive-mature B cell %B cell	G	-1.112	0.237	-4.69198	2.791e-06		LS-BMD	G	0.026536	0.062648	0.423566	0.679129
rs78099882	1	25165116		90001408	Naive-mature B cell %B cell	G	-1.112	0.237	-4.69198	2.791e-06		FA-BMD	G	-0.153072	0.097339	-1.57256	0.123085
rs78099882	1	25165116		90001408	Naive-mature B cell %B cell	G	-1.112	0.237	-4.69198	2.791e-06		FN-BMD	G	0.008726	0.052911	0.164919	0.871786
rs78099882	1	25165116		90001406	Memory B cell %B cell	G	1.136	0.2366	4.80135	1.641e-06		TB-BMD	T	-0.0161	0.0491	-0.327902	0.743
rs78099882	1	25165116		90001406	Memory B cell %B cell	G	1.136	0.2366	4.80135	1.641e-06		LS-BMD	G	0.026536	0.062648	0.423566	0.679129
rs78099882	1	25165116		90001406	Memory B cell %B cell	G	1.136	0.2366	4.80135	1.641e-06		FA-BMD	G	-0.153072	0.097339	-1.57256	0.123085
rs78099882	1	25165116		90001406	Memory B cell %B cell	G	1.136	0.2366	4.80135	1.641e-06		FN-BMD	G	0.008726	0.052911	0.164919	0.871786
rs34938245	1	25352623		90002088	CD11c on CD62L+ myeloid DC	A	0.1572	0.03391	4.6358	3.735e-06		TB-BMD	A	-0.0152	0.0086	-1.76744	0.07582
rs34938245	1	25352623		90002088	CD11c on CD62L+ myeloid DC	A	0.1572	0.03391	4.6358	3.735e-06		LS-BMD	A	0.006525	0.013234	0.493075	0.630139
rs34938245	1	25352623		90002088	CD11c on CD62L+ myeloid DC	A	0.1572	0.03391	4.6358	3.735e-06		FA-BMD	A	0.008769	0.023536	0.372554	0.714904
rs34938245	1	25352623		90002088	CD11c on CD62L+ myeloid DC	A	0.1572	0.03391	4.6358	3.735e-06		FN-BMD	A	-0.003278	0.011391	-0.28778	0.778264
rs12027713	1	25353946		90002087	CD11c on myeloid DC	C	0.1613	0.03426	4.70811	2.624e-06		TB-BMD	C	-0.0157	0.0086	-1.82558	0.06871
rs12027713	1	25353946		90002087	CD11c on myeloid DC	C	0.1613	0.03426	4.70811	2.624e-06		LS-BMD	C	0.006712	0.013208	0.508169	0.619702
rs12027713	1	25353946		90002087	CD11c on myeloid DC	C	0.1613	0.03426	4.70811	2.624e-06		FA-BMD	C	0.007967	0.023549	0.338331	0.740095
rs12027713	1	25353946		90002087	CD11c on myeloid DC	C	0.1613	0.03426	4.70811	2.624e-06		FN-BMD	C	-0.002118	0.011361	-0.18646	0.855219
rs35994952	1	25504676		90002087	CD11c on myeloid DC	C	0.5962	0.09606	6.20654	6.185e-10		TB-BMD	A	0.0315	0.0473	0.665962	0.5045
rs35994952	1	25504676		90002087	CD11c on myeloid DC	C	0.5962	0.09606	6.20654	6.185e-10		LS-BMD	C	0.031656	0.047867	0.661342	0.518362
rs35994952	1	25504676		90002087	CD11c on myeloid DC	C	0.5962	0.09606	6.20654	6.185e-10		FA-BMD	C	0.083061	0.077274	1.07489	0.29189
rs35994952	1	25504676		90002087	CD11c on myeloid DC	C	0.5962	0.09606	6.20654	6.185e-10		FN-BMD	C	-0.008381	0.041007	-0.204373	0.84149
rs35994952	1	25504676		90002088	CD11c on CD62L+ myeloid DC	C	0.5957	0.09579	6.21881	5.759e-10		TB-BMD	A	0.0315	0.0473	0.665962	0.5045
rs35994952	1	25504676		90002088	CD11c on CD62L+ myeloid DC	C	0.5957	0.09579	6.21881	5.759e-10		LS-BMD	C	0.031656	0.047867	0.661342	0.518362
rs35994952	1	25504676		90002088	CD11c on CD62L+ myeloid DC	C	0.5957	0.09579	6.21881	5.759e-10		FA-BMD	C	0.083061	0.077274	1.07489	0.29189
rs35994952	1	25504676		90002088	CD11c on CD62L+ myeloid DC	C	0.5957	0.09579	6.21881	5.759e-10		FN-BMD	C	-0.008381	0.041007	-0.204373	0.84149
rs7535297	1	25513931		90001962	CD25 on CD28+ CD4+	G	-0.2251	0.04633	-4.85862	1.238e-06		TB-BMD	C	-0.0098	0.0099	-0.989899	0.3204
rs7535297	1	25513931		90001962	CD25 on CD28+ CD4+	G	-0.2251	0.04633	-4.85862	1.238e-06		LS-BMD	G	0.004266	0.013811	0.308873	0.762914
rs7535297	1	25513931		90001962	CD25 on CD28+ CD4+	G	-0.2251	0.04633	-4.85862	1.238e-06		FA-BMD	G	-0.023798	0.023667	-1.00553	0.324151
rs7535297	1	25513931		90001962	CD25 on CD28+ CD4+	G	-0.2251	0.04633	-4.85862	1.238e-06		FN-BMD	G	-0.009806	0.01193	-0.822026	0.421213
rs4649079	1	25535823		90001738	CD19 on unsw mem	T	0.2038	0.04247	4.79868	1.653e-06		TB-BMD	T	0.0115	0.0199	0.577889	0.5645
rs4649079	1	25535823		90001738	CD19 on unsw mem	T	0.2038	0.04247	4.79868	1.653e-06		LS-BMD	T	0.001027	0.020702	0.049595	0.961352
rs4649079	1	25535823		90001738	CD19 on unsw mem	T	0.2038	0.04247	4.79868	1.653e-06		FA-BMD	T	0.046178	0.034594	1.33488	0.190558
rs4649079	1	25535823		90001738	CD19 on unsw mem	T	0.2038	0.04247	4.79868	1.653e-06		FN-BMD	T	0.020308	0.017696	1.14763	0.261454
rs4649079	1	25535823		90001736	CD19 on memory B cell	T	0.2137	0.04252	5.02587	5.236e-07		TB-BMD	T	0.0115	0.0199	0.577889	0.5645
rs4649079	1	25535823		90001736	CD19 on memory B cell	T	0.2137	0.04252	5.02587	5.236e-07		LS-BMD	T	0.001027	0.020702	0.049595	0.961352
rs4649079	1	25535823		90001736	CD19 on memory B cell	T	0.2137	0.04252	5.02587	5.236e-07		FA-BMD	T	0.046178	0.034594	1.33488	0.190558
rs4649079	1	25535823		90001736	CD19 on memory B cell	T	0.2137	0.04252	5.02587	5.236e-07		FN-BMD	T	0.020308	0.017696	1.14763	0.261454
rs4649079	1	25535823		90001723	CD19 on CD24+ CD27+	T	0.2157	0.04246	5.08008	3.969e-07		TB-BMD	T	0.0115	0.0199	0.577889	0.5645
rs4649079	1	25535823		90001723	CD19 on CD24+ CD27+	T	0.2157	0.04246	5.08008	3.969e-07		LS-BMD	T	0.001027	0.020702	0.049595	0.961352
rs4649079	1	25535823		90001723	CD19 on CD24+ CD27+	T	0.2157	0.04246	5.08008	3.969e-07		FA-BMD	T	0.046178	0.034594	1.33488	0.190558
rs4649079	1	25535823		90001723	CD19 on CD24+ CD27+	T	0.2157	0.04246	5.08008	3.969e-07		FN-BMD	T	0.020308	0.017696	1.14763	0.261454
rs192236957	1	25550403		90001643	B cell % CD3- lymphocyte	C	2.365	0.5233	4.5194	6.413e-06		TB-BMD	C	0.0969	0.2008	0.48257	0.6294
rs192236957	1	25550403		90001643	B cell % CD3- lymphocyte	C	2.365	0.5233	4.5194	6.413e-06		LS-BMD	C	-0.054539	0.070464	-0.774009	0.449696
rs192236957	1	25550403		90001643	B cell % CD3- lymphocyte	C	2.365	0.5233	4.5194	6.413e-06		FA-BMD	C	0.066602	0.114817	0.580073	0.569533
rs192236957	1	25550403		90001643	B cell % CD3- lymphocyte	C	2.365	0.5233	4.5194	6.413e-06		FN-BMD	C	0.075621	0.061354	1.23253	0.227799
rs142656383	1	25558970		90002087	CD11c on myeloid DC	C	0.2872	0.06148	4.67144	3.135e-06		LS-BMD	T	-0.069497	0.19275	-0.360554	0.723772
rs142656383	1	25558970		90002087	CD11c on myeloid DC	C	0.2872	0.06148	4.67144	3.135e-06		FN-BMD	T	0.201765	0.151111	1.33521	0.190212
rs142656383	1	25558970		90002088	CD11c on CD62L+ myeloid DC	C	0.3052	0.06127	4.98123	6.691e-07		LS-BMD	T	-0.069497	0.19275	-0.360554	0.723772
rs142656383	1	25558970		90002088	CD11c on CD62L+ myeloid DC	C	0.3052	0.06127	4.98123	6.691e-07		FN-BMD	T	0.201765	0.151111	1.33521	0.190212
rs1293260	1	25709104		90001752	CD20 on IgD+ CD38dim	G	0.1159	0.02618	4.42704	9.879e-06		TB-BMD	C	0.0032	0.0065	0.492308	0.624
rs1293260	1	25709104		90001752	CD20 on IgD+ CD38dim	G	0.1159	0.02618	4.42704	9.879e-06		LS-BMD	C	0.016674	0.008849	1.88434	0.065729
rs1293260	1	25709104		90001752	CD20 on IgD+ CD38dim	G	0.1159	0.02618	4.42704	9.879e-06		FA-BMD	C	0.002725	0.015697	0.173619	0.864808
rs1293260	1	25709104		90001752	CD20 on IgD+ CD38dim	G	0.1159	0.02618	4.42704	9.879e-06		FN-BMD	C	-0.005676	0.00812	-0.698998	0.494024
rs1293260	1	25709104		90001747	CD20 on IgD+ CD24-	G	0.1171	0.02621	4.46776	8.129e-06		TB-BMD	C	0.0032	0.0065	0.492308	0.624
rs1293260	1	25709104		90001747	CD20 on IgD+ CD24-	G	0.1171	0.02621	4.46776	8.129e-06		LS-BMD	C	0.016674	0.008849	1.88434	0.065729
rs1293260	1	25709104		90001747	CD20 on IgD+ CD24-	G	0.1171	0.02621	4.46776	8.129e-06		FA-BMD	C	0.002725	0.015697	0.173619	0.864808
rs1293260	1	25709104		90001747	CD20 on IgD+ CD24-	G	0.1171	0.02621	4.46776	8.129e-06		FN-BMD	C	-0.005676	0.00812	-0.698998	0.494024
rs1293260	1	25709104		90001762	CD20 on IgD+	G	0.1227	0.02619	4.68499	2.886e-06		TB-BMD	C	0.0032	0.0065	0.492308	0.624
rs1293260	1	25709104		90001762	CD20 on IgD+	G	0.1227	0.02619	4.68499	2.886e-06		LS-BMD	C	0.016674	0.008849	1.88434	0.065729
rs1293260	1	25709104		90001762	CD20 on IgD+	G	0.1227	0.02619	4.68499	2.886e-06		FA-BMD	C	0.002725	0.015697	0.173619	0.864808
rs1293260	1	25709104		90001762	CD20 on IgD+	G	0.1227	0.02619	4.68499	2.886e-06		FN-BMD	C	-0.005676	0.00812	-0.698998	0.494024
rs4649080	1	25737116		90001724	CD19 on IgD+ CD24+	T	0.1981	0.04302	4.60483	4.257e-06		TB-BMD	T	-0.0061	0.0195	-0.312821	0.7533
rs4649080	1	25737116		90001724	CD19 on IgD+ CD24+	T	0.1981	0.04302	4.60483	4.257e-06		LS-BMD	T	-0.008591	0.021159	-0.406008	0.691731
rs4649080	1	25737116		90001724	CD19 on IgD+ CD24+	T	0.1981	0.04302	4.60483	4.257e-06		FA-BMD	T	0.030315	0.035071	0.864398	0.396685
rs4649080	1	25737116		90001724	CD19 on IgD+ CD24+	T	0.1981	0.04302	4.60483	4.257e-06		FN-BMD	T	0.026433	0.018191	1.45312	0.155062
rs114114791	1	25840181		90001495	CD39+ secreting Treg AC	G	0.3538	0.07416	4.77077	1.914e-06		TB-BMD	A	-0.0123	0.0627	-0.196172	0.8441
rs114114791	1	25840181		90001495	CD39+ secreting Treg AC	G	0.3538	0.07416	4.77077	1.914e-06		LS-BMD	G	0.073531	0.060927	1.20688	0.238497
rs114114791	1	25840181		90001495	CD39+ secreting Treg AC	G	0.3538	0.07416	4.77077	1.914e-06		FA-BMD	G	-0.015258	0.112906	-0.135135	0.894567
rs114114791	1	25840181		90001495	CD39+ secreting Treg AC	G	0.3538	0.07416	4.77077	1.914e-06		FN-BMD	G	-0.034364	0.052568	-0.653708	0.522431
rs72873735	1	25879587		90002088	CD11c on CD62L+ myeloid DC	G	0.2882	0.06095	4.72847	2.372e-06		TB-BMD	A	-0.0102	0.0158	-0.64557	0.5166
rs72873735	1	25879587		90002088	CD11c on CD62L+ myeloid DC	G	0.2882	0.06095	4.72847	2.372e-06		LS-BMD	G	0.007517	0.021172	0.355037	0.727829
rs72873735	1	25879587		90002088	CD11c on CD62L+ myeloid DC	G	0.2882	0.06095	4.72847	2.372e-06		FA-BMD	G	0.085362	0.035377	2.41291	0.018034
rs72873735	1	25879587		90002088	CD11c on CD62L+ myeloid DC	G	0.2882	0.06095	4.72847	2.372e-06		FN-BMD	G	0.024829	0.018393	1.34991	0.185381
rs72873735	1	25879587		90002087	CD11c on myeloid DC	G	0.2931	0.06113	4.7947	1.702e-06		TB-BMD	A	-0.0102	0.0158	-0.64557	0.5166
rs72873735	1	25879587		90002087	CD11c on myeloid DC	G	0.2931	0.06113	4.7947	1.702e-06		LS-BMD	G	0.007517	0.021172	0.355037	0.727829
rs72873735	1	25879587		90002087	CD11c on myeloid DC	G	0.2931	0.06113	4.7947	1.702e-06		FA-BMD	G	0.085362	0.035377	2.41291	0.018034
rs72873735	1	25879587		90002087	CD11c on myeloid DC	G	0.2931	0.06113	4.7947	1.702e-06		FN-BMD	G	0.024829	0.018393	1.34991	0.185381
rs34136392	1	25884497		90002088	CD11c on CD62L+ myeloid DC	G	-0.1389	0.02676	-5.19058	2.258e-07		TB-BMD	T	0.0051	0.0083	0.614458	0.5389
rs34136392	1	25884497		90002088	CD11c on CD62L+ myeloid DC	G	-0.1389	0.02676	-5.19058	2.258e-07		LS-BMD	T	0.012735	0.010184	1.25046	0.220259
rs34136392	1	25884497		90002088	CD11c on CD62L+ myeloid DC	G	-0.1389	0.02676	-5.19058	2.258e-07		FA-BMD	T	0.018379	0.017628	1.04258	0.306747
rs34136392	1	25884497		90002088	CD11c on CD62L+ myeloid DC	G	-0.1389	0.02676	-5.19058	2.258e-07		FN-BMD	T	0.020488	0.008785	2.33229	0.022156
rs34136392	1	25884497		90002087	CD11c on myeloid DC	G	-0.1409	0.02683	-5.25158	1.635e-07		TB-BMD	T	0.0051	0.0083	0.614458	0.5389
rs34136392	1	25884497		90002087	CD11c on myeloid DC	G	-0.1409	0.02683	-5.25158	1.635e-07		LS-BMD	T	0.012735	0.010184	1.25046	0.220259
rs34136392	1	25884497		90002087	CD11c on myeloid DC	G	-0.1409	0.02683	-5.25158	1.635e-07		FA-BMD	T	0.018379	0.017628	1.04258	0.306747
rs34136392	1	25884497		90002087	CD11c on myeloid DC	G	-0.1409	0.02683	-5.25158	1.635e-07		FN-BMD	T	0.020488	0.008785	2.33229	0.022156
rs114559559	1	25905433		90001646	NK %CD3- lymphocyte	A	-0.3105	0.06859	-4.5269	6.163e-06		TB-BMD	A	-0.034	0.0597	-0.569514	0.5691
rs114559559	1	25905433		90001646	NK %CD3- lymphocyte	A	-0.3105	0.06859	-4.5269	6.163e-06		LS-BMD	A	0.019685	0.054223	0.363048	0.722923
rs114559559	1	25905433		90001646	NK %CD3- lymphocyte	A	-0.3105	0.06859	-4.5269	6.163e-06		FA-BMD	A	-0.037213	0.091723	-0.405714	0.690788
rs114559559	1	25905433		90001646	NK %CD3- lymphocyte	A	-0.3105	0.06859	-4.5269	6.163e-06		FN-BMD	A	0.023672	0.045681	0.518209	0.612142
rs114559559	1	25905433		90001647	NK %lymphocyte	A	-0.3106	0.06684	-4.64692	3.485e-06		TB-BMD	A	-0.034	0.0597	-0.569514	0.5691
rs114559559	1	25905433		90001647	NK %lymphocyte	A	-0.3106	0.06684	-4.64692	3.485e-06		LS-BMD	A	0.019685	0.054223	0.363048	0.722923
rs114559559	1	25905433		90001647	NK %lymphocyte	A	-0.3106	0.06684	-4.64692	3.485e-06		FA-BMD	A	-0.037213	0.091723	-0.405714	0.690788
rs114559559	1	25905433		90001647	NK %lymphocyte	A	-0.3106	0.06684	-4.64692	3.485e-06		FN-BMD	A	0.023672	0.045681	0.518209	0.612142
rs139790161	1	25912148		90002088	CD11c on CD62L+ myeloid DC	A	0.4889	0.09096	5.37489	8.289e-08		TB-BMD	A	0.0231	0.0552	0.418478	0.676
rs139790161	1	25912148		90002088	CD11c on CD62L+ myeloid DC	A	0.4889	0.09096	5.37489	8.289e-08		LS-BMD	A	0.067613	0.064913	1.0416	0.309007
rs139790161	1	25912148		90002088	CD11c on CD62L+ myeloid DC	A	0.4889	0.09096	5.37489	8.289e-08		FA-BMD	A	0.145679	0.106456	1.36844	0.179649
rs139790161	1	25912148		90002088	CD11c on CD62L+ myeloid DC	A	0.4889	0.09096	5.37489	8.289e-08		FN-BMD	A	0.042197	0.055771	0.756608	0.459119
rs139790161	1	25912148		90002087	CD11c on myeloid DC	A	0.4931	0.09122	5.40561	7.009e-08		TB-BMD	A	0.0231	0.0552	0.418478	0.676
rs139790161	1	25912148		90002087	CD11c on myeloid DC	A	0.4931	0.09122	5.40561	7.009e-08		LS-BMD	A	0.067613	0.064913	1.0416	0.309007
rs139790161	1	25912148		90002087	CD11c on myeloid DC	A	0.4931	0.09122	5.40561	7.009e-08		FA-BMD	A	0.145679	0.106456	1.36844	0.179649
rs139790161	1	25912148		90002087	CD11c on myeloid DC	A	0.4931	0.09122	5.40561	7.009e-08		FN-BMD	A	0.042197	0.055771	0.756608	0.459119
rs12032634	1	26007568		90002088	CD11c on CD62L+ myeloid DC	A	0.1272	0.02663	4.77657	1.859e-06		TB-BMD	A	-0.0034	0.0061	-0.557377	0.5771
rs12032634	1	26007568		90002088	CD11c on CD62L+ myeloid DC	A	0.1272	0.02663	4.77657	1.859e-06		LS-BMD	T	0.012977	0.00904	1.43544	0.160923
rs12032634	1	26007568		90002088	CD11c on CD62L+ myeloid DC	A	0.1272	0.02663	4.77657	1.859e-06		FA-BMD	T	-0.012275	0.015656	-0.784054	0.442033
rs12032634	1	26007568		90002088	CD11c on CD62L+ myeloid DC	A	0.1272	0.02663	4.77657	1.859e-06		FN-BMD	T	-0.000239	0.007816	-0.030639	0.976072
rs11247595	1	26008659		90002087	CD11c on myeloid DC	C	0.1349	0.02665	5.06191	4.427e-07		TB-BMD	T	0.0035	0.0061	0.57377	0.5642
rs11247595	1	26008659		90002087	CD11c on myeloid DC	C	0.1349	0.02665	5.06191	4.427e-07		LS-BMD	T	0.013784	0.009033	1.52607	0.136099
rs11247595	1	26008659		90002087	CD11c on myeloid DC	C	0.1349	0.02665	5.06191	4.427e-07		FA-BMD	T	-0.012966	0.015631	-0.829479	0.416039
rs11247595	1	26008659		90002087	CD11c on myeloid DC	C	0.1349	0.02665	5.06191	4.427e-07		FN-BMD	T	-0.000117	0.007809	-0.01494	0.98833
rs1932067	1	26322081		90001591	CD4+ %T cell	C	0.145	0.03234	4.48361	7.582e-06		TB-BMD	T	0.0033	0.009	0.366667	0.7183
rs1932067	1	26322081		90001591	CD4+ %T cell	C	0.145	0.03234	4.48361	7.582e-06		LS-BMD	C	-0.006332	0.01324	-0.478235	0.640472
rs1932067	1	26322081		90001591	CD4+ %T cell	C	0.145	0.03234	4.48361	7.582e-06		FA-BMD	C	0.004898	0.023728	0.206432	0.839584
rs1932067	1	26322081		90001591	CD4+ %T cell	C	0.145	0.03234	4.48361	7.582e-06		FN-BMD	C	0.017781	0.011346	1.56724	0.125145
rs6697436	1	26545277		90001860	CD3 on CD39+ CD4+	C	-0.1863	0.04197	-4.43888	9.365e-06		TB-BMD	T	0.0176	0.009	1.95556	0.05014
rs6697436	1	26545277		90001860	CD3 on CD39+ CD4+	C	-0.1863	0.04197	-4.43888	9.365e-06		LS-BMD	C	-0.001132	0.013988	-0.080914	0.936993
rs6697436	1	26545277		90001860	CD3 on CD39+ CD4+	C	-0.1863	0.04197	-4.43888	9.365e-06		FA-BMD	C	-0.004298	0.025202	-0.17053	0.86719
rs6697436	1	26545277		90001860	CD3 on CD39+ CD4+	C	-0.1863	0.04197	-4.43888	9.365e-06		FN-BMD	C	0.000196	0.01202	0.016329	0.987246
rs6697436	1	26545277		90001855	CD3 on secreting Treg	C	-0.1896	0.04203	-4.51106	6.661e-06		TB-BMD	T	0.0176	0.009	1.95556	0.05014
rs6697436	1	26545277		90001855	CD3 on secreting Treg	C	-0.1896	0.04203	-4.51106	6.661e-06		LS-BMD	C	-0.001132	0.013988	-0.080914	0.936993
rs6697436	1	26545277		90001855	CD3 on secreting Treg	C	-0.1896	0.04203	-4.51106	6.661e-06		FA-BMD	C	-0.004298	0.025202	-0.17053	0.86719
rs6697436	1	26545277		90001855	CD3 on secreting Treg	C	-0.1896	0.04203	-4.51106	6.661e-06		FN-BMD	C	0.000196	0.01202	0.016329	0.987246
rs6697436	1	26545277		90001868	CD3 on CD4 Treg	C	-0.2029	0.04155	-4.88327	1.099e-06		TB-BMD	T	0.0176	0.009	1.95556	0.05014
rs6697436	1	26545277		90001868	CD3 on CD4 Treg	C	-0.2029	0.04155	-4.88327	1.099e-06		LS-BMD	C	-0.001132	0.013988	-0.080914	0.936993
rs6697436	1	26545277		90001868	CD3 on CD4 Treg	C	-0.2029	0.04155	-4.88327	1.099e-06		FA-BMD	C	-0.004298	0.025202	-0.17053	0.86719
rs6697436	1	26545277		90001868	CD3 on CD4 Treg	C	-0.2029	0.04155	-4.88327	1.099e-06		FN-BMD	C	0.000196	0.01202	0.016329	0.987246
rs75742909	1	26553487		90001857	CD3 on activated & secreting Treg	G	-0.1884	0.04136	-4.55513	5.452e-06		TB-BMD	A	0.0172	0.009	1.91111	0.05551
rs75742909	1	26553487		90001857	CD3 on activated & secreting Treg	G	-0.1884	0.04136	-4.55513	5.452e-06		LS-BMD	G	0.000522	0.013921	0.037488	0.97078
rs75742909	1	26553487		90001857	CD3 on activated & secreting Treg	G	-0.1884	0.04136	-4.55513	5.452e-06		FA-BMD	G	-0.003179	0.024993	-0.127213	0.900713
rs75742909	1	26553487		90001857	CD3 on activated & secreting Treg	G	-0.1884	0.04136	-4.55513	5.452e-06		FN-BMD	G	0.001514	0.011983	0.126373	0.90157
rs6668517	1	26556870		90001869	CD3 on resting Treg	C	-0.2306	0.04135	-5.57678	2.659e-08		TB-BMD	A	0.0172	0.009	1.91111	0.05547
rs6668517	1	26556870		90001869	CD3 on resting Treg	C	-0.2306	0.04135	-5.57678	2.659e-08		LS-BMD	C	0.000359	0.013923	0.025768	0.979912
rs6668517	1	26556870		90001869	CD3 on resting Treg	C	-0.2306	0.04135	-5.57678	2.659e-08		FA-BMD	C	-0.004116	0.025005	-0.164598	0.871768
rs6668517	1	26556870		90001869	CD3 on resting Treg	C	-0.2306	0.04135	-5.57678	2.659e-08		FN-BMD	C	0.001169	0.011985	0.097517	0.923963
rs12141563	1	26589636		90001845	CD3 on CD45RA- CD4+	G	-0.1858	0.03779	-4.91664	9.261e-07		TB-BMD	A	0.0103	0.0075	1.37333	0.168
rs12141563	1	26589636		90001845	CD3 on CD45RA- CD4+	G	-0.1858	0.03779	-4.91664	9.261e-07		LS-BMD	G	0.001337	0.011456	0.116737	0.909208
rs12141563	1	26589636		90001845	CD3 on CD45RA- CD4+	G	-0.1858	0.03779	-4.91664	9.261e-07		FA-BMD	G	0.015044	0.020309	0.740743	0.46766
rs12141563	1	26589636		90001845	CD3 on CD45RA- CD4+	G	-0.1858	0.03779	-4.91664	9.261e-07		FN-BMD	G	-0.006082	0.009833	-0.618555	0.545043
rs12129482	1	26623641		90001983	CD14 on CD14+ CD16+ monocyte	T	0.1556	0.03471	4.48286	7.595e-06		TB-BMD	T	-0.0116	0.0074	-1.56757	0.1181
rs12129482	1	26623641		90001983	CD14 on CD14+ CD16+ monocyte	T	0.1556	0.03471	4.48286	7.595e-06		LS-BMD	T	-0.004591	0.011504	-0.399073	0.695668
rs12129482	1	26623641		90001983	CD14 on CD14+ CD16+ monocyte	T	0.1556	0.03471	4.48286	7.595e-06		FA-BMD	T	0.009702	0.020347	0.476827	0.640138
rs12129482	1	26623641		90001983	CD14 on CD14+ CD16+ monocyte	T	0.1556	0.03471	4.48286	7.595e-06		FN-BMD	T	-0.012182	0.009923	-1.22763	0.228433
rs67402791	1	26645970		90001841	CD3 on CM CD4+	A	0.1667	0.03352	4.97315	7e-07		TB-BMD	A	0.0041	0.0069	0.594203	0.5482
rs67402791	1	26645970		90001841	CD3 on CM CD4+	A	0.1667	0.03352	4.97315	7e-07		LS-BMD	A	-0.030878	0.013938	-2.21542	0.030509
rs67402791	1	26645970		90001841	CD3 on CM CD4+	A	0.1667	0.03352	4.97315	7e-07		FA-BMD	A	-0.029054	0.025365	-1.14544	0.261366
rs67402791	1	26645970		90001841	CD3 on CM CD4+	A	0.1667	0.03352	4.97315	7e-07		FN-BMD	A	-0.012254	0.012662	-0.967745	0.343677
rs1071849	1	26646726		90002017	CCR2 on monocyte	G	-0.1837	0.03406	-5.39342	7.503e-08		TB-BMD	A	-0.0066	0.0065	-1.01538	0.3124
rs1071849	1	26646726		90002017	CCR2 on monocyte	G	-0.1837	0.03406	-5.39342	7.503e-08		LS-BMD	G	-0.003004	0.009863	-0.304622	0.765241
rs1071849	1	26646726		90002017	CCR2 on monocyte	G	-0.1837	0.03406	-5.39342	7.503e-08		FA-BMD	A	0.010476	0.018126	0.577945	0.570951
rs1071849	1	26646726		90002017	CCR2 on monocyte	G	-0.1837	0.03406	-5.39342	7.503e-08		FN-BMD	G	0.003948	0.008492	0.464883	0.648363
rs7416513	1	26647949		90001838	CD3 on naive CD8br	C	0.1671	0.03362	4.97026	7.097e-07		TB-BMD	C	0.0066	0.0066	1	0.3128
rs7416513	1	26647949		90001838	CD3 on naive CD8br	C	0.1671	0.03362	4.97026	7.097e-07		LS-BMD	G	0.003169	0.010191	0.310938	0.761377
rs7416513	1	26647949		90001838	CD3 on naive CD8br	C	0.1671	0.03362	4.97026	7.097e-07		FA-BMD	G	0.010451	0.018097	0.577474	0.571265
rs7416513	1	26647949		90001838	CD3 on naive CD8br	C	0.1671	0.03362	4.97026	7.097e-07		FN-BMD	G	-0.002365	0.008731	-0.270836	0.791004
rs28668175	1	26653983		90001907	CCR7 on naive CD4+	C	0.1438	0.02901	4.95691	7.59e-07		TB-BMD	A	-0.0247	0.0139	-1.77698	0.07481
rs28668175	1	26653983		90001907	CCR7 on naive CD4+	C	0.1438	0.02901	4.95691	7.59e-07		LS-BMD	C	-0.144141	0.087132	-1.65429	0.106164
rs28668175	1	26653983		90001907	CCR7 on naive CD4+	C	0.1438	0.02901	4.95691	7.59e-07		FA-BMD	C	0.027552	0.125372	0.219761	0.829383
rs28668175	1	26653983		90001907	CCR7 on naive CD4+	C	0.1438	0.02901	4.95691	7.59e-07		FN-BMD	C	-0.049934	0.084812	-0.588768	0.564576
rs41285431	1	26664599		90001453	CD11c+ CD62L- monocyte %monocyte	A	-0.7149	0.1612	-4.43486	9.517e-06		TB-BMD	A	-0.0111	0.0474	-0.234177	0.8156
rs41285431	1	26664599		90001453	CD11c+ CD62L- monocyte %monocyte	A	-0.7149	0.1612	-4.43486	9.517e-06		LS-BMD	G	-0.0144	0.065583	-0.219568	0.829574
rs41285431	1	26664599		90001453	CD11c+ CD62L- monocyte %monocyte	A	-0.7149	0.1612	-4.43486	9.517e-06		FA-BMD	G	0.092242	0.122524	0.752848	0.460517
rs41285431	1	26664599		90001453	CD11c+ CD62L- monocyte %monocyte	A	-0.7149	0.1612	-4.43486	9.517e-06		FN-BMD	G	-0.035136	0.056932	-0.61715	0.544903
rs41285431	1	26664599		90001449	CD11c+ monocyte %monocyte	A	-0.7103	0.1594	-4.45609	8.615e-06		TB-BMD	A	-0.0111	0.0474	-0.234177	0.8156
rs41285431	1	26664599		90001449	CD11c+ monocyte %monocyte	A	-0.7103	0.1594	-4.45609	8.615e-06		LS-BMD	G	-0.0144	0.065583	-0.219568	0.829574
rs41285431	1	26664599		90001449	CD11c+ monocyte %monocyte	A	-0.7103	0.1594	-4.45609	8.615e-06		FA-BMD	G	0.092242	0.122524	0.752848	0.460517
rs41285431	1	26664599		90001449	CD11c+ monocyte %monocyte	A	-0.7103	0.1594	-4.45609	8.615e-06		FN-BMD	G	-0.035136	0.056932	-0.61715	0.544903
rs140813228	1	26723064		90001789	CD25 on IgD- CD38dim	A	-1.102	0.2484	-4.43639	9.39e-06		TB-BMD	A	-0.0029	0.0278	-0.104317	0.9165
rs140813228	1	26723064		90001789	CD25 on IgD- CD38dim	A	-1.102	0.2484	-4.43639	9.39e-06		LS-BMD	A	-0.048844	0.036397	-1.34196	0.189963
rs140813228	1	26723064		90001789	CD25 on IgD- CD38dim	A	-1.102	0.2484	-4.43639	9.39e-06		FA-BMD	A	-0.083829	0.065131	-1.28708	0.206929
rs140813228	1	26723064		90001789	CD25 on IgD- CD38dim	A	-1.102	0.2484	-4.43639	9.39e-06		FN-BMD	A	0.017475	0.031291	0.558479	0.584777
rs150528455	1	26740555		90001843	CD3 on EM CD4+	A	-0.3078	0.06611	-4.65588	3.381e-06		TB-BMD	A	0.0176	0.0294	0.598639	0.5494
rs150528455	1	26740555		90001843	CD3 on EM CD4+	A	-0.3078	0.06611	-4.65588	3.381e-06		LS-BMD	A	0.042977	0.040666	1.05681	0.301992
rs150528455	1	26740555		90001843	CD3 on EM CD4+	A	-0.3078	0.06611	-4.65588	3.381e-06		FA-BMD	A	0.086793	0.066866	1.29802	0.203095
rs150528455	1	26740555		90001843	CD3 on EM CD4+	A	-0.3078	0.06611	-4.65588	3.381e-06		FN-BMD	A	0.057702	0.035325	1.63347	0.109972
rs146780525	1	26780027		90001841	CD3 on CM CD4+	T	-0.3063	0.06557	-4.67134	3.117e-06		TB-BMD	T	0.029	0.029	1	0.3165
rs146780525	1	26780027		90001841	CD3 on CM CD4+	T	-0.3063	0.06557	-4.67134	3.117e-06		LS-BMD	T	0.050542	0.039905	1.26654	0.216078
rs146780525	1	26780027		90001841	CD3 on CM CD4+	T	-0.3063	0.06557	-4.67134	3.117e-06		FA-BMD	T	0.134758	0.070146	1.9211	0.059622
rs146780525	1	26780027		90001841	CD3 on CM CD4+	T	-0.3063	0.06557	-4.67134	3.117e-06		FN-BMD	T	0.048987	0.034459	1.42158	0.164219
rs146780525	1	26780027		90001845	CD3 on CD45RA- CD4+	T	-0.31	0.06493	-4.77437	1.887e-06		TB-BMD	T	0.029	0.029	1	0.3165
rs146780525	1	26780027		90001845	CD3 on CD45RA- CD4+	T	-0.31	0.06493	-4.77437	1.887e-06		LS-BMD	T	0.050542	0.039905	1.26654	0.216078
rs146780525	1	26780027		90001845	CD3 on CD45RA- CD4+	T	-0.31	0.06493	-4.77437	1.887e-06		FA-BMD	T	0.134758	0.070146	1.9211	0.059622
rs146780525	1	26780027		90001845	CD3 on CD45RA- CD4+	T	-0.31	0.06493	-4.77437	1.887e-06		FN-BMD	T	0.048987	0.034459	1.42158	0.164219
rs181741769	1	26999658		90001505	CD25hi %CD4+	C	1.191	0.2683	4.43906	9.382e-06		TB-BMD	T	-0.0047	0.0323	-0.145511	0.8842
rs181741769	1	26999658		90001505	CD25hi %CD4+	C	1.191	0.2683	4.43906	9.382e-06		LS-BMD	C	0.028204	0.052821	0.533957	0.602048
rs181741769	1	26999658		90001505	CD25hi %CD4+	C	1.191	0.2683	4.43906	9.382e-06		FA-BMD	C	0.040979	0.090685	0.451879	0.657732
rs181741769	1	26999658		90001505	CD25hi %CD4+	C	1.191	0.2683	4.43906	9.382e-06		FN-BMD	C	-0.008649	0.048704	-0.177585	0.862037
rs181741769	1	26999658		90001933	CD25 on CD45RA- CD4 not Treg	C	1.229	0.2718	4.52171	6.333e-06		TB-BMD	T	-0.0047	0.0323	-0.145511	0.8842
rs181741769	1	26999658		90001933	CD25 on CD45RA- CD4 not Treg	C	1.229	0.2718	4.52171	6.333e-06		LS-BMD	C	0.028204	0.052821	0.533957	0.602048
rs181741769	1	26999658		90001933	CD25 on CD45RA- CD4 not Treg	C	1.229	0.2718	4.52171	6.333e-06		FA-BMD	C	0.040979	0.090685	0.451879	0.657732
rs181741769	1	26999658		90001933	CD25 on CD45RA- CD4 not Treg	C	1.229	0.2718	4.52171	6.333e-06		FN-BMD	C	-0.008649	0.048704	-0.177585	0.862037
rs181741769	1	26999658		90001478	CD4 Treg %CD4	C	1.241	0.2679	4.63233	3.736e-06		TB-BMD	T	-0.0047	0.0323	-0.145511	0.8842
rs181741769	1	26999658		90001478	CD4 Treg %CD4	C	1.241	0.2679	4.63233	3.736e-06		LS-BMD	C	0.028204	0.052821	0.533957	0.602048
rs181741769	1	26999658		90001478	CD4 Treg %CD4	C	1.241	0.2679	4.63233	3.736e-06		FA-BMD	C	0.040979	0.090685	0.451879	0.657732
rs181741769	1	26999658		90001478	CD4 Treg %CD4	C	1.241	0.2679	4.63233	3.736e-06		FN-BMD	C	-0.008649	0.048704	-0.177585	0.862037
rs76756517	1	27383717		90001538	CM CD4+ %CD4+	A	0.3172	0.06862	4.62256	3.94e-06		TB-BMD	A	0.0205	0.0094	2.18085	0.02994
rs76756517	1	27383717		90001538	CM CD4+ %CD4+	A	0.3172	0.06862	4.62256	3.94e-06		LS-BMD	A	-0.000185	0.014335	-0.012903	0.98994
rs76756517	1	27383717		90001538	CM CD4+ %CD4+	A	0.3172	0.06862	4.62256	3.94e-06		FA-BMD	A	-0.031145	0.024546	-1.26885	0.21343
rs76756517	1	27383717		90001538	CM CD4+ %CD4+	A	0.3172	0.06862	4.62256	3.94e-06		FN-BMD	A	-0.000939	0.012395	-0.075762	0.940886
rs75643253	1	27415326		90002080	SSC-A on T cell	T	0.3373	0.07609	4.43291	9.588e-06		TB-BMD	T	-0.0223	0.0346	-0.644509	0.5183
rs75643253	1	27415326		90002080	SSC-A on T cell	T	0.3373	0.07609	4.43291	9.588e-06		LS-BMD	T	0.005216	0.041238	0.126475	0.901673
rs75643253	1	27415326		90002080	SSC-A on T cell	T	0.3373	0.07609	4.43291	9.588e-06		FA-BMD	T	-0.059029	0.072662	-0.812378	0.425717
rs75643253	1	27415326		90002080	SSC-A on T cell	T	0.3373	0.07609	4.43291	9.588e-06		FN-BMD	T	0.000901	0.035601	0.025316	0.980228
rs75643253	1	27415326		90001914	CD45 on lymphocyte	T	0.3577	0.07831	4.56774	5.122e-06		TB-BMD	T	-0.0223	0.0346	-0.644509	0.5183
rs75643253	1	27415326		90001914	CD45 on lymphocyte	T	0.3577	0.07831	4.56774	5.122e-06		LS-BMD	T	0.005216	0.041238	0.126475	0.901673
rs75643253	1	27415326		90001914	CD45 on lymphocyte	T	0.3577	0.07831	4.56774	5.122e-06		FA-BMD	T	-0.059029	0.072662	-0.812378	0.425717
rs75643253	1	27415326		90001914	CD45 on lymphocyte	T	0.3577	0.07831	4.56774	5.122e-06		FN-BMD	T	0.000901	0.035601	0.025316	0.980228
rs113747920	1	27453519		90001732	CD19 on IgD- CD27-	C	0.6675	0.1492	4.47386	7.895e-06		TB-BMD	T	-0.048	0.0253	-1.89723	0.05763
rs113747920	1	27453519		90001732	CD19 on IgD- CD27-	C	0.6675	0.1492	4.47386	7.895e-06		LS-BMD	C	0.031421	0.035378	0.888154	0.385711
rs113747920	1	27453519		90001732	CD19 on IgD- CD27-	C	0.6675	0.1492	4.47386	7.895e-06		FA-BMD	C	0.00919	0.064038	0.143502	0.888082
rs113747920	1	27453519		90001732	CD19 on IgD- CD27-	C	0.6675	0.1492	4.47386	7.895e-06		FN-BMD	C	0.008217	0.030559	0.268876	0.792482
rs76692181	1	27471887		90001700	CD45RA+ CD28- CD8br %T cell	C	26.9	5.721	4.70198	2.683e-06		TB-BMD	T	-0.0223	0.0213	-1.04695	0.2964
rs76692181	1	27471887		90001700	CD45RA+ CD28- CD8br %T cell	C	26.9	5.721	4.70198	2.683e-06		LS-BMD	C	0.008597	0.028251	0.304297	0.766323
rs76692181	1	27471887		90001700	CD45RA+ CD28- CD8br %T cell	C	26.9	5.721	4.70198	2.683e-06		FA-BMD	C	0.069681	0.047429	1.46917	0.1497
rs76692181	1	27471887		90001700	CD45RA+ CD28- CD8br %T cell	C	26.9	5.721	4.70198	2.683e-06		FN-BMD	C	0.002814	0.0241	0.116745	0.909033
rs4970518	1	27647082		90002077	SSC-A on HLA DR+ NK	C	-0.1201	0.02692	-4.46137	8.482e-06		TB-BMD	T	0.0029	0.0063	0.460317	0.6425
rs4970518	1	27647082		90002077	SSC-A on HLA DR+ NK	C	-0.1201	0.02692	-4.46137	8.482e-06		LS-BMD	C	0.011545	0.009538	1.21041	0.237127
rs4970518	1	27647082		90002077	SSC-A on HLA DR+ NK	C	-0.1201	0.02692	-4.46137	8.482e-06		FA-BMD	C	-0.015877	0.017013	-0.933212	0.360169
rs4970518	1	27647082		90002077	SSC-A on HLA DR+ NK	C	-0.1201	0.02692	-4.46137	8.482e-06		FN-BMD	C	0.00632	0.008193	0.771392	0.450389
rs111871083	1	27823957		90001942	CD25 on CD39+ secreting Treg	T	0.1529	0.0344	4.44477	9.092e-06		TB-BMD	T	0.0269	0.0111	2.42342	0.01542
rs111871083	1	27823957		90001942	CD25 on CD39+ secreting Treg	T	0.1529	0.0344	4.44477	9.092e-06		LS-BMD	T	-0.004549	0.016028	-0.283853	0.781607
rs111871083	1	27823957		90001942	CD25 on CD39+ secreting Treg	T	0.1529	0.0344	4.44477	9.092e-06		FA-BMD	T	0.028374	0.02911	0.974714	0.339202
rs111871083	1	27823957		90001942	CD25 on CD39+ secreting Treg	T	0.1529	0.0344	4.44477	9.092e-06		FN-BMD	T	0.017403	0.013868	1.25489	0.219474
rs111871083	1	27823957		90001939	CD25 on activated Treg	T	0.1574	0.03433	4.58491	4.692e-06		TB-BMD	T	0.0269	0.0111	2.42342	0.01542
rs111871083	1	27823957		90001939	CD25 on activated Treg	T	0.1574	0.03433	4.58491	4.692e-06		LS-BMD	T	-0.004549	0.016028	-0.283853	0.781607
rs111871083	1	27823957		90001939	CD25 on activated Treg	T	0.1574	0.03433	4.58491	4.692e-06		FA-BMD	T	0.028374	0.02911	0.974714	0.339202
rs111871083	1	27823957		90001939	CD25 on activated Treg	T	0.1574	0.03433	4.58491	4.692e-06		FN-BMD	T	0.017403	0.013868	1.25489	0.219474
rs77676367	1	27963297		90001700	CD45RA+ CD28- CD8br %T cell	C	13.71	2.962	4.62863	3.798e-06		TB-BMD	T	-0.022	0.036	-0.611111	0.5413
rs77676367	1	27963297		90001700	CD45RA+ CD28- CD8br %T cell	C	13.71	2.962	4.62863	3.798e-06		LS-BMD	C	0.003584	0.039216	0.091389	0.928858
rs77676367	1	27963297		90001700	CD45RA+ CD28- CD8br %T cell	C	13.71	2.962	4.62863	3.798e-06		FA-BMD	C	0.156953	0.06404	2.45085	0.016278
rs77676367	1	27963297		90001700	CD45RA+ CD28- CD8br %T cell	C	13.71	2.962	4.62863	3.798e-06		FN-BMD	C	0.029054	0.032619	0.890719	0.383457
rs146809233	1	27987780		90001695	CD45RA- CD28- CD8br AC	A	558.4	101.9	5.47988	4.604e-08		TB-BMD	A	-0.2011	0.1187	-1.69419	0.09003
rs55720217	1	28277072		90001526	CD33dim HLA DR+ CD11b+ %CD33dim HLA DR+	T	0.1883	0.04168	4.51775	6.649e-06		TB-BMD	T	0.0092	0.0064	1.4375	0.1505
rs55720217	1	28277072		90001526	CD33dim HLA DR+ CD11b+ %CD33dim HLA DR+	T	0.1883	0.04168	4.51775	6.649e-06		LS-BMD	T	0.005596	0.010034	0.557774	0.585948
rs55720217	1	28277072		90001526	CD33dim HLA DR+ CD11b+ %CD33dim HLA DR+	T	0.1883	0.04168	4.51775	6.649e-06		FA-BMD	T	-0.021972	0.017974	-1.2224	0.230671
rs55720217	1	28277072		90001526	CD33dim HLA DR+ CD11b+ %CD33dim HLA DR+	T	0.1883	0.04168	4.51775	6.649e-06		FN-BMD	T	0.015743	0.008629	1.82441	0.074248
rs72656535	1	28291321		90001925	CD127 on CD28+ DN (CD4-CD8-)	T	0.1902	0.04214	4.51353	6.646e-06		TB-BMD	T	-0.0028	0.0132	-0.212121	0.8311
rs72656535	1	28291321		90001925	CD127 on CD28+ DN (CD4-CD8-)	T	0.1902	0.04214	4.51353	6.646e-06		LS-BMD	T	0.011167	0.020248	0.551496	0.590172
rs72656535	1	28291321		90001925	CD127 on CD28+ DN (CD4-CD8-)	T	0.1902	0.04214	4.51353	6.646e-06		FA-BMD	T	0.010519	0.034486	0.305011	0.764891
rs72656535	1	28291321		90001925	CD127 on CD28+ DN (CD4-CD8-)	T	0.1902	0.04214	4.51353	6.646e-06		FN-BMD	T	-0.003419	0.017238	-0.198329	0.846117
rs72658313	1	28364241		90001526	CD33dim HLA DR+ CD11b+ %CD33dim HLA DR+	G	0.285	0.06372	4.47269	8.167e-06		TB-BMD	T	-0.0363	0.0189	-1.92063	0.05404
rs72658313	1	28364241		90001526	CD33dim HLA DR+ CD11b+ %CD33dim HLA DR+	G	0.285	0.06372	4.47269	8.167e-06		LS-BMD	G	0.031864	0.026132	1.21934	0.233682
rs72658313	1	28364241		90001526	CD33dim HLA DR+ CD11b+ %CD33dim HLA DR+	G	0.285	0.06372	4.47269	8.167e-06		FA-BMD	G	0.00376	0.044021	0.085419	0.933231
rs72658313	1	28364241		90001526	CD33dim HLA DR+ CD11b+ %CD33dim HLA DR+	G	0.285	0.06372	4.47269	8.167e-06		FN-BMD	G	0.018956	0.022548	0.840659	0.410762
rs115294653	1	28413298		90001631	CD8br NKT %T cell	A	-0.5427	0.1182	-4.59137	4.582e-06		TB-BMD	A	0.0332	0.0468	0.709402	0.4781
rs115294653	1	28413298		90001631	CD8br NKT %T cell	A	-0.5427	0.1182	-4.59137	4.582e-06		LS-BMD	A	-0.010163	0.049162	-0.20673	0.83998
rs115294653	1	28413298		90001631	CD8br NKT %T cell	A	-0.5427	0.1182	-4.59137	4.582e-06		FA-BMD	A	0.006752	0.073579	0.091768	0.928282
rs115294653	1	28413298		90001631	CD8br NKT %T cell	A	-0.5427	0.1182	-4.59137	4.582e-06		FN-BMD	A	-0.023743	0.042439	-0.559464	0.584115
rs113759128	1	28458334		90001695	CD45RA- CD28- CD8br AC	T	75.56	16.06	4.70486	2.632e-06		TB-BMD	T	0.0334	0.0334	1	0.317
rs113759128	1	28458334		90001695	CD45RA- CD28- CD8br AC	T	75.56	16.06	4.70486	2.632e-06		LS-BMD	T	-0.052373	0.058393	-0.896909	0.381044
rs113759128	1	28458334		90001695	CD45RA- CD28- CD8br AC	T	75.56	16.06	4.70486	2.632e-06		FA-BMD	T	-0.095767	0.096853	-0.988794	0.33227
rs113759128	1	28458334		90001695	CD45RA- CD28- CD8br AC	T	75.56	16.06	4.70486	2.632e-06		FN-BMD	T	-0.015237	0.049766	-0.306182	0.764495
rs76435896	1	28596931		90001723	CD19 on CD24+ CD27+	A	0.2892	0.0649	4.45609	8.602e-06		TB-BMD	A	0.0285	0.0151	1.88742	0.06007
rs76435896	1	28596931		90001723	CD19 on CD24+ CD27+	A	0.2892	0.0649	4.45609	8.602e-06		LS-BMD	A	-0.022907	0.022818	-1.00388	0.326856
rs76435896	1	28596931		90001723	CD19 on CD24+ CD27+	A	0.2892	0.0649	4.45609	8.602e-06		FA-BMD	A	0.035745	0.040836	0.875325	0.390742
rs76435896	1	28596931		90001723	CD19 on CD24+ CD27+	A	0.2892	0.0649	4.45609	8.602e-06		FN-BMD	A	-0.012544	0.019907	-0.630141	0.537537
rs145924813	1	28617041		90001740	CD19 on sw mem	T	0.3277	0.07109	4.60965	4.154e-06		TB-BMD	T	0.0175	0.0164	1.06707	0.2843
rs145924813	1	28617041		90001740	CD19 on sw mem	T	0.3277	0.07109	4.60965	4.154e-06		LS-BMD	T	-0.020607	0.024331	-0.846947	0.408141
rs145924813	1	28617041		90001740	CD19 on sw mem	T	0.3277	0.07109	4.60965	4.154e-06		FA-BMD	T	0.041497	0.043223	0.960067	0.346511
rs145924813	1	28617041		90001740	CD19 on sw mem	T	0.3277	0.07109	4.60965	4.154e-06		FN-BMD	T	-0.009967	0.021111	-0.472113	0.644141
rs145924813	1	28617041		90001735	CD19 on IgD- CD38dim	T	0.3435	0.07069	4.85924	1.225e-06		TB-BMD	T	0.0175	0.0164	1.06707	0.2843
rs145924813	1	28617041		90001735	CD19 on IgD- CD38dim	T	0.3435	0.07069	4.85924	1.225e-06		LS-BMD	T	-0.020607	0.024331	-0.846947	0.408141
rs145924813	1	28617041		90001735	CD19 on IgD- CD38dim	T	0.3435	0.07069	4.85924	1.225e-06		FA-BMD	T	0.041497	0.043223	0.960067	0.346511
rs145924813	1	28617041		90001735	CD19 on IgD- CD38dim	T	0.3435	0.07069	4.85924	1.225e-06		FN-BMD	T	-0.009967	0.021111	-0.472113	0.644141
rs143331027	1	28663941		90002050	CD45 on CD33dim HLA DR-	A	-0.6068	0.1297	-4.67849	3.111e-06		TB-BMD	A	0.0001	0.0142	0.00704225	0.9938
rs143331027	1	28663941		90002050	CD45 on CD33dim HLA DR-	A	-0.6068	0.1297	-4.67849	3.111e-06		LS-BMD	A	-0.016792	0.020306	-0.826945	0.419303
rs143331027	1	28663941		90002050	CD45 on CD33dim HLA DR-	A	-0.6068	0.1297	-4.67849	3.111e-06		FA-BMD	A	0.002009	0.035222	0.057027	0.955391
rs143331027	1	28663941		90002050	CD45 on CD33dim HLA DR-	A	-0.6068	0.1297	-4.67849	3.111e-06		FN-BMD	A	-0.013713	0.017261	-0.794418	0.436981
rs28422844	1	28831071		90001872	HVEM on naive CD8br	G	0.5661	0.124	4.56532	5.448e-06		TB-BMD	A	-0.0087	0.0164	-0.530488	0.596
rs28422844	1	28831071		90001872	HVEM on naive CD8br	G	0.5661	0.124	4.56532	5.448e-06		LS-BMD	G	-0.004583	0.027678	-0.165592	0.871504
rs28422844	1	28831071		90001872	HVEM on naive CD8br	G	0.5661	0.124	4.56532	5.448e-06		FA-BMD	G	0.089105	0.050173	1.77596	0.081626
rs28422844	1	28831071		90001872	HVEM on naive CD8br	G	0.5661	0.124	4.56532	5.448e-06		FN-BMD	G	0.005374	0.02398	0.224083	0.826439
rs12141053	1	28882908		90001930	CD127 on CD28- CD8br	G	0.1488	0.0289	5.14879	2.813e-07		TB-BMD	A	0.0015	0.0062	0.241935	0.804
rs12141053	1	28882908		90001930	CD127 on CD28- CD8br	G	0.1488	0.0289	5.14879	2.813e-07		LS-BMD	G	-0.010406	0.009613	-1.08247	0.290405
rs12141053	1	28882908		90001930	CD127 on CD28- CD8br	G	0.1488	0.0289	5.14879	2.813e-07		FA-BMD	G	0.001179	0.017249	0.068377	0.946527
rs12141053	1	28882908		90001930	CD127 on CD28- CD8br	G	0.1488	0.0289	5.14879	2.813e-07		FN-BMD	G	-0.004615	0.008224	-0.561214	0.582939
rs538327237	1	28943257		90001914	CD45 on lymphocyte	A	0.4289	0.09305	4.60935	4.204e-06		LS-BMD	A	-0.089538	0.093009	-0.962683	0.347103
rs538327237	1	28943257		90001914	CD45 on lymphocyte	A	0.4289	0.09305	4.60935	4.204e-06		FN-BMD	A	-0.060164	0.089127	-0.675034	0.508951
rs61786059	1	29035758		90001401	IgD- CD27- AC	T	-0.1238	0.02692	-4.59881	4.446e-06		TB-BMD	T	-0.0056	0.0068	-0.823529	0.4154
rs61786059	1	29035758		90001401	IgD- CD27- AC	T	-0.1238	0.02692	-4.59881	4.446e-06		LS-BMD	T	-0.009828	0.010001	-0.982699	0.337168
rs61786059	1	29035758		90001401	IgD- CD27- AC	T	-0.1238	0.02692	-4.59881	4.446e-06		FA-BMD	T	-0.016291	0.01757	-0.927197	0.363274
rs61786059	1	29035758		90001401	IgD- CD27- AC	T	-0.1238	0.02692	-4.59881	4.446e-06		FN-BMD	T	0.002287	0.008597	0.26604	0.794621
rs17262293	1	29062427		90001521	CD33br HLA DR+ CD14dim %CD33br HLA DR+	A	0.2212	0.04917	4.49868	7.309e-06		TB-BMD	A	-0.0006	0.0106	-0.0566038	0.9545
rs17262293	1	29062427		90001521	CD33br HLA DR+ CD14dim %CD33br HLA DR+	A	0.2212	0.04917	4.49868	7.309e-06		LS-BMD	A	-0.00221	0.015796	-0.13993	0.891278
rs17262293	1	29062427		90001521	CD33br HLA DR+ CD14dim %CD33br HLA DR+	A	0.2212	0.04917	4.49868	7.309e-06		FA-BMD	A	-0.019436	0.027969	-0.694911	0.495652
rs17262293	1	29062427		90001521	CD33br HLA DR+ CD14dim %CD33br HLA DR+	A	0.2212	0.04917	4.49868	7.309e-06		FN-BMD	A	0.018759	0.013639	1.37539	0.178357
rs184745792	1	29415976		90001695	CD45RA- CD28- CD8br AC	T	105	21.61	4.85886	1.233e-06		TB-BMD	T	-0.0468	0.0281	-1.66548	0.09559
rs184745792	1	29415976		90001695	CD45RA- CD28- CD8br AC	T	105	21.61	4.85886	1.233e-06		LS-BMD	T	0.048727	0.037219	1.3092	0.201007
rs184745792	1	29415976		90001695	CD45RA- CD28- CD8br AC	T	105	21.61	4.85886	1.233e-06		FA-BMD	T	0.19178	0.066536	2.88235	0.004724
rs184745792	1	29415976		90001695	CD45RA- CD28- CD8br AC	T	105	21.61	4.85886	1.233e-06		FN-BMD	T	0.044525	0.03218	1.3836	0.17578
rs188871166	1	29468697		90001695	CD45RA- CD28- CD8br AC	T	556.5	101.8	5.4666	4.967e-08		TB-BMD	T	-0.0244	0.0489	-0.498978	0.6176
rs188871166	1	29468697		90001695	CD45RA- CD28- CD8br AC	T	556.5	101.8	5.4666	4.967e-08		LS-BMD	T	0.101544	0.06047	1.67924	0.100997
rs188871166	1	29468697		90001695	CD45RA- CD28- CD8br AC	T	556.5	101.8	5.4666	4.967e-08		FA-BMD	T	0.00787	0.094959	0.082873	0.935216
rs188871166	1	29468697		90001695	CD45RA- CD28- CD8br AC	T	556.5	101.8	5.4666	4.967e-08		FN-BMD	T	0.00193	0.050512	0.038205	0.970167
rs114661498	1	29685657		90002043	CD45 on CD33br HLA DR+ CD14dim	A	0.2763	0.06113	4.51988	6.647e-06		TB-BMD	A	-0.0122	0.0235	-0.519149	0.6023
rs114661498	1	29685657		90002043	CD45 on CD33br HLA DR+ CD14dim	A	0.2763	0.06113	4.51988	6.647e-06		LS-BMD	A	-0.02149	0.031553	-0.681074	0.505957
rs114661498	1	29685657		90002043	CD45 on CD33br HLA DR+ CD14dim	A	0.2763	0.06113	4.51988	6.647e-06		FA-BMD	A	-0.079716	0.0557	-1.43116	0.160519
rs114661498	1	29685657		90002043	CD45 on CD33br HLA DR+ CD14dim	A	0.2763	0.06113	4.51988	6.647e-06		FN-BMD	A	0.005803	0.026578	0.21834	0.830819
rs56383740	1	29694550		90001850	CD3 on HLA DR+ CD8br	C	-0.5456	0.1231	-4.43217	9.735e-06		TB-BMD	T	0.0049	0.0343	0.142857	0.8865
rs56383740	1	29694550		90001850	CD3 on HLA DR+ CD8br	C	-0.5456	0.1231	-4.43217	9.735e-06		LS-BMD	C	-0.019941	0.049101	-0.406119	0.691652
rs56383740	1	29694550		90001850	CD3 on HLA DR+ CD8br	C	-0.5456	0.1231	-4.43217	9.735e-06		FA-BMD	C	0.040558	0.089058	0.455413	0.655228
rs56383740	1	29694550		90001850	CD3 on HLA DR+ CD8br	C	-0.5456	0.1231	-4.43217	9.735e-06		FN-BMD	C	0.021671	0.042206	0.513453	0.615411
rs873041	1	29718378		90001925	CD127 on CD28+ DN (CD4-CD8-)	T	0.2151	0.04565	4.71194	2.556e-06		TB-BMD	T	-0.0247	0.021	-1.17619	0.2403
rs873041	1	29718378		90001925	CD127 on CD28+ DN (CD4-CD8-)	T	0.2151	0.04565	4.71194	2.556e-06		LS-BMD	T	0.021407	0.028098	0.761862	0.456842
rs873041	1	29718378		90001925	CD127 on CD28+ DN (CD4-CD8-)	T	0.2151	0.04565	4.71194	2.556e-06		FA-BMD	T	0.014782	0.047834	0.309031	0.761887
rs873041	1	29718378		90001925	CD127 on CD28+ DN (CD4-CD8-)	T	0.2151	0.04565	4.71194	2.556e-06		FN-BMD	T	0.042897	0.024121	1.77843	0.08184
rs873041	1	29718378		90001895	CD28 on CD28+ DN (CD4-CD8-)	T	0.2425	0.0474	5.11603	3.317e-07		TB-BMD	T	-0.0247	0.021	-1.17619	0.2403
rs873041	1	29718378		90001895	CD28 on CD28+ DN (CD4-CD8-)	T	0.2425	0.0474	5.11603	3.317e-07		LS-BMD	T	0.021407	0.028098	0.761862	0.456842
rs873041	1	29718378		90001895	CD28 on CD28+ DN (CD4-CD8-)	T	0.2425	0.0474	5.11603	3.317e-07		FA-BMD	T	0.014782	0.047834	0.309031	0.761887
rs873041	1	29718378		90001895	CD28 on CD28+ DN (CD4-CD8-)	T	0.2425	0.0474	5.11603	3.317e-07		FN-BMD	T	0.042897	0.024121	1.77843	0.08184
rs148131505	1	29777260		90001695	CD45RA- CD28- CD8br AC	A	81.29	15.93	5.10295	3.536e-07		TB-BMD	A	0.0114	0.0422	0.270142	0.7869
rs148131505	1	29777260		90001695	CD45RA- CD28- CD8br AC	A	81.29	15.93	5.10295	3.536e-07		LS-BMD	A	0.006739	0.056679	0.118901	0.907533
rs148131505	1	29777260		90001695	CD45RA- CD28- CD8br AC	A	81.29	15.93	5.10295	3.536e-07		FA-BMD	A	-0.012642	0.09711	-0.130181	0.89841
rs148131505	1	29777260		90001695	CD45RA- CD28- CD8br AC	A	81.29	15.93	5.10295	3.536e-07		FN-BMD	A	0.07641	0.050599	1.51012	0.139503
rs10915294	1	29807688		90001698	CD45RA+ CD28- CD8br AC	C	125.3	24.65	5.08316	3.939e-07		TB-BMD	T	0.0124	0.0222	0.558559	0.5782
rs10915294	1	29807688		90001698	CD45RA+ CD28- CD8br AC	C	125.3	24.65	5.08316	3.939e-07		LS-BMD	C	-0.02621	0.041973	-0.624437	0.541977
rs10915294	1	29807688		90001698	CD45RA+ CD28- CD8br AC	C	125.3	24.65	5.08316	3.939e-07		FA-BMD	C	-8.7e-05	0.077171	-0.001126	0.999118
rs10915294	1	29807688		90001698	CD45RA+ CD28- CD8br AC	C	125.3	24.65	5.08316	3.939e-07		FN-BMD	C	-0.015247	0.036579	-0.416826	0.683401
rs113993790	1	29809896		90001914	CD45 on lymphocyte	A	0.3408	0.07704	4.42368	1e-05		TB-BMD	A	0.0655	0.0316	2.07278	0.03792
rs113993790	1	29809896		90001914	CD45 on lymphocyte	A	0.3408	0.07704	4.42368	1e-05		LS-BMD	A	-0.014401	0.048042	-0.299765	0.769703
rs113993790	1	29809896		90001914	CD45 on lymphocyte	A	0.3408	0.07704	4.42368	1e-05		FA-BMD	A	-0.069728	0.089938	-0.775283	0.447157
rs113993790	1	29809896		90001914	CD45 on lymphocyte	A	0.3408	0.07704	4.42368	1e-05		FN-BMD	A	0.049555	0.041298	1.19995	0.240329
rs148395475	1	29815098		90001695	CD45RA- CD28- CD8br AC	G	151	28.54	5.29082	1.294e-07		TB-BMD	A	0.097	0.0799	1.21402	0.2246
rs148395475	1	29815098		90001695	CD45RA- CD28- CD8br AC	G	151	28.54	5.29082	1.294e-07		LS-BMD	G	-0.079717	0.074959	-1.06348	0.298951
rs148395475	1	29815098		90001695	CD45RA- CD28- CD8br AC	G	151	28.54	5.29082	1.294e-07		FN-BMD	G	0.003324	0.061867	0.053731	0.958055
rs72873079	1	30031615		90001698	CD45RA+ CD28- CD8br AC	G	190.6	31.29	6.0914	1.236e-09		TB-BMD	T	0.0425	0.0463	0.917927	0.3584
rs10914353	1	30235009		90001796	CD27 on CD20-	A	-0.165	0.03726	-4.42834	9.758e-06		TB-BMD	A	0.0074	0.0075	0.986667	0.3188
rs10914353	1	30235009		90001796	CD27 on CD20-	A	-0.165	0.03726	-4.42834	9.758e-06		LS-BMD	A	-0.002942	0.011586	-0.253893	0.804156
rs10914353	1	30235009		90001796	CD27 on CD20-	A	-0.165	0.03726	-4.42834	9.758e-06		FA-BMD	A	0.021131	0.020261	1.04296	0.306464
rs10914353	1	30235009		90001796	CD27 on CD20-	A	-0.165	0.03726	-4.42834	9.758e-06		FN-BMD	A	0.009324	0.009943	0.937814	0.358811
rs190921227	1	30299425		90001586	CD14+ CD16- monocyte %monocyte	A	-2.137	0.4803	-4.4493	8.876e-06		TB-BMD	A	0.0705	0.0361	1.95291	0.05074
rs190921227	1	30299425		90001586	CD14+ CD16- monocyte %monocyte	A	-2.137	0.4803	-4.4493	8.876e-06		LS-BMD	A	0.056204	0.045211	1.24314	0.224681
rs190921227	1	30299425		90001586	CD14+ CD16- monocyte %monocyte	A	-2.137	0.4803	-4.4493	8.876e-06		FA-BMD	A	0.105403	0.078168	1.34842	0.1861
rs190921227	1	30299425		90001586	CD14+ CD16- monocyte %monocyte	A	-2.137	0.4803	-4.4493	8.876e-06		FN-BMD	A	0.088434	0.038216	2.31406	0.023582
rs145799392	1	30362673		90001849	CD3 on HLA DR+ CD4+	T	-0.3383	0.07098	-4.76613	1.958e-06		TB-BMD	T	0.0184	0.0141	1.30496	0.1928
rs145799392	1	30362673		90001849	CD3 on HLA DR+ CD4+	T	-0.3383	0.07098	-4.76613	1.958e-06		LS-BMD	T	0.0168	0.020022	0.839073	0.412514
rs145799392	1	30362673		90001849	CD3 on HLA DR+ CD4+	T	-0.3383	0.07098	-4.76613	1.958e-06		FA-BMD	T	0.031532	0.036364	0.867132	0.395193
rs145799392	1	30362673		90001849	CD3 on HLA DR+ CD4+	T	-0.3383	0.07098	-4.76613	1.958e-06		FN-BMD	T	-0.004032	0.017169	-0.234823	0.818265
rs72658947	1	30372026		90001715	BAFF-R on memory B cell	C	-0.3992	0.08971	-4.44989	8.868e-06		TB-BMD	C	0.0161	0.0213	0.755869	0.4478
rs72658947	1	30372026		90001715	BAFF-R on memory B cell	C	-0.3992	0.08971	-4.44989	8.868e-06		LS-BMD	C	0.001021	0.031552	0.032367	0.97477
rs72658947	1	30372026		90001715	BAFF-R on memory B cell	C	-0.3992	0.08971	-4.44989	8.868e-06		FA-BMD	C	-0.04096	0.057045	-0.718031	0.481421
rs72658947	1	30372026		90001715	BAFF-R on memory B cell	C	-0.3992	0.08971	-4.44989	8.868e-06		FN-BMD	C	-0.023884	0.026974	-0.885441	0.386282
rs72658947	1	30372026		90001703	BAFF-R on IgD+ CD24+	C	-0.403	0.08982	-4.48675	7.465e-06		TB-BMD	C	0.0161	0.0213	0.755869	0.4478
rs72658947	1	30372026		90001703	BAFF-R on IgD+ CD24+	C	-0.403	0.08982	-4.48675	7.465e-06		LS-BMD	C	0.001021	0.031552	0.032367	0.97477
rs72658947	1	30372026		90001703	BAFF-R on IgD+ CD24+	C	-0.403	0.08982	-4.48675	7.465e-06		FA-BMD	C	-0.04096	0.057045	-0.718031	0.481421
rs72658947	1	30372026		90001703	BAFF-R on IgD+ CD24+	C	-0.403	0.08982	-4.48675	7.465e-06		FN-BMD	C	-0.023884	0.026974	-0.885441	0.386282
rs72658947	1	30372026		90001719	BAFF-R on IgD+	C	-0.4033	0.08976	-4.49309	7.256e-06		TB-BMD	C	0.0161	0.0213	0.755869	0.4478
rs72658947	1	30372026		90001719	BAFF-R on IgD+	C	-0.4033	0.08976	-4.49309	7.256e-06		LS-BMD	C	0.001021	0.031552	0.032367	0.97477
rs72658947	1	30372026		90001719	BAFF-R on IgD+	C	-0.4033	0.08976	-4.49309	7.256e-06		FA-BMD	C	-0.04096	0.057045	-0.718031	0.481421
rs72658947	1	30372026		90001719	BAFF-R on IgD+	C	-0.4033	0.08976	-4.49309	7.256e-06		FN-BMD	C	-0.023884	0.026974	-0.885441	0.386282
rs72658947	1	30372026		90001829	BAFF-R on B cell	C	-0.4075	0.08984	-4.53584	5.924e-06		TB-BMD	C	0.0161	0.0213	0.755869	0.4478
rs72658947	1	30372026		90001829	BAFF-R on B cell	C	-0.4075	0.08984	-4.53584	5.924e-06		LS-BMD	C	0.001021	0.031552	0.032367	0.97477
rs72658947	1	30372026		90001829	BAFF-R on B cell	C	-0.4075	0.08984	-4.53584	5.924e-06		FA-BMD	C	-0.04096	0.057045	-0.718031	0.481421
rs72658947	1	30372026		90001829	BAFF-R on B cell	C	-0.4075	0.08984	-4.53584	5.924e-06		FN-BMD	C	-0.023884	0.026974	-0.885441	0.386282
rs72658947	1	30372026		90001716	BAFF-R on naive-mature B cell	C	-0.412	0.08987	-4.5844	4.699e-06		TB-BMD	C	0.0161	0.0213	0.755869	0.4478
rs72658947	1	30372026		90001716	BAFF-R on naive-mature B cell	C	-0.412	0.08987	-4.5844	4.699e-06		LS-BMD	C	0.001021	0.031552	0.032367	0.97477
rs72658947	1	30372026		90001716	BAFF-R on naive-mature B cell	C	-0.412	0.08987	-4.5844	4.699e-06		FA-BMD	C	-0.04096	0.057045	-0.718031	0.481421
rs72658947	1	30372026		90001716	BAFF-R on naive-mature B cell	C	-0.412	0.08987	-4.5844	4.699e-06		FN-BMD	C	-0.023884	0.026974	-0.885441	0.386282
rs72658947	1	30372026		90001708	BAFF-R on IgD+ CD38br	C	-0.4269	0.08994	-4.7465	2.152e-06		TB-BMD	C	0.0161	0.0213	0.755869	0.4478
rs72658947	1	30372026		90001708	BAFF-R on IgD+ CD38br	C	-0.4269	0.08994	-4.7465	2.152e-06		LS-BMD	C	0.001021	0.031552	0.032367	0.97477
rs72658947	1	30372026		90001708	BAFF-R on IgD+ CD38br	C	-0.4269	0.08994	-4.7465	2.152e-06		FA-BMD	C	-0.04096	0.057045	-0.718031	0.481421
rs72658947	1	30372026		90001708	BAFF-R on IgD+ CD38br	C	-0.4269	0.08994	-4.7465	2.152e-06		FN-BMD	C	-0.023884	0.026974	-0.885441	0.386282
rs72658947	1	30372026		90001709	BAFF-R on IgD+ CD38dim	C	-0.4262	0.08974	-4.74928	2.12e-06		TB-BMD	C	0.0161	0.0213	0.755869	0.4478
rs72658947	1	30372026		90001709	BAFF-R on IgD+ CD38dim	C	-0.4262	0.08974	-4.74928	2.12e-06		LS-BMD	C	0.001021	0.031552	0.032367	0.97477
rs72658947	1	30372026		90001709	BAFF-R on IgD+ CD38dim	C	-0.4262	0.08974	-4.74928	2.12e-06		FA-BMD	C	-0.04096	0.057045	-0.718031	0.481421
rs72658947	1	30372026		90001709	BAFF-R on IgD+ CD38dim	C	-0.4262	0.08974	-4.74928	2.12e-06		FN-BMD	C	-0.023884	0.026974	-0.885441	0.386282
rs267708	1	30445631		90001909	CD45 on CD14+ monocyte	G	0.1269	0.02804	4.52568	6.276e-06		TB-BMD	A	0.0009	0.0062	0.145161	0.8815
rs267708	1	30445631		90001909	CD45 on CD14+ monocyte	G	0.1269	0.02804	4.52568	6.276e-06		LS-BMD	A	0.003456	0.009583	0.360692	0.724647
rs267708	1	30445631		90001909	CD45 on CD14+ monocyte	G	0.1269	0.02804	4.52568	6.276e-06		FA-BMD	A	-0.007765	0.017132	-0.453212	0.656787
rs267708	1	30445631		90001909	CD45 on CD14+ monocyte	G	0.1269	0.02804	4.52568	6.276e-06		FN-BMD	A	-0.007916	0.008238	-0.960904	0.347099
rs267682	1	30464121		90001698	CD45RA+ CD28- CD8br AC	T	155.8	27.82	5.60029	2.325e-08		TB-BMD	T	-0.0662	0.0413	-1.60291	0.109
rs905580	1	30478547		90001698	CD45RA+ CD28- CD8br AC	A	210.7	33.47	6.29519	3.485e-10		TB-BMD	A	0.0011	0.0284	0.0387324	0.9688
rs61759062	1	30558818		90001983	CD14 on CD14+ CD16+ monocyte	G	0.1834	0.03799	4.82759	1.434e-06		TB-BMD	T	-0.0035	0.0073	-0.479452	0.6316
rs61759062	1	30558818		90001983	CD14 on CD14+ CD16+ monocyte	G	0.1834	0.03799	4.82759	1.434e-06		LS-BMD	G	-0.003293	0.011102	-0.296606	0.772062
rs61759062	1	30558818		90001983	CD14 on CD14+ CD16+ monocyte	G	0.1834	0.03799	4.82759	1.434e-06		FA-BMD	G	-0.001363	0.019721	-0.069093	0.945968
rs61759062	1	30558818		90001983	CD14 on CD14+ CD16+ monocyte	G	0.1834	0.03799	4.82759	1.434e-06		FN-BMD	G	-0.017973	0.009576	-1.87681	0.066309
rs61759109	1	30574812		90001998	PDL-1 on CD14+ CD16+ monocyte	A	0.1708	0.03397	5.02797	5.211e-07		TB-BMD	A	0.0055	0.0073	0.753425	0.4517
rs61759109	1	30574812		90001998	PDL-1 on CD14+ CD16+ monocyte	A	0.1708	0.03397	5.02797	5.211e-07		LS-BMD	A	-0.001238	0.011367	-0.108939	0.915247
rs61759109	1	30574812		90001998	PDL-1 on CD14+ CD16+ monocyte	A	0.1708	0.03397	5.02797	5.211e-07		FA-BMD	A	0.013056	0.020051	0.651128	0.523205
rs61759109	1	30574812		90001998	PDL-1 on CD14+ CD16+ monocyte	A	0.1708	0.03397	5.02797	5.211e-07		FN-BMD	A	-0.013357	0.009836	-1.35801	0.183905
rs114547615	1	30744678		90001804	CD27 on IgD- CD38dim	G	-0.497	0.1104	-4.50181	7.023e-06		TB-BMD	C	0.0117	0.019	0.615789	0.5385
rs114547615	1	30744678		90001804	CD27 on IgD- CD38dim	G	-0.497	0.1104	-4.50181	7.023e-06		LS-BMD	G	0.006704	0.027286	0.245685	0.810364
rs114547615	1	30744678		90001804	CD27 on IgD- CD38dim	G	-0.497	0.1104	-4.50181	7.023e-06		FA-BMD	G	0.090599	0.045963	1.97111	0.053287
rs114547615	1	30744678		90001804	CD27 on IgD- CD38dim	G	-0.497	0.1104	-4.50181	7.023e-06		FN-BMD	G	0.02902	0.023497	1.23505	0.226853
rs147201606	1	30780553		90001917	CD45 on CD8br	T	0.3631	0.0779	4.6611	3.281e-06		TB-BMD	T	-0.032	0.05	-0.64	0.5215
rs147201606	1	30780553		90001917	CD45 on CD8br	T	0.3631	0.0779	4.6611	3.281e-06		LS-BMD	T	0.017231	0.050775	0.339351	0.74033
rs147201606	1	30780553		90001917	CD45 on CD8br	T	0.3631	0.0779	4.6611	3.281e-06		FA-BMD	T	0.073565	0.081157	0.90646	0.374107
rs147201606	1	30780553		90001917	CD45 on CD8br	T	0.3631	0.0779	4.6611	3.281e-06		FN-BMD	T	-0.011663	0.043294	-0.269395	0.792091
rs147201606	1	30780553		90001915	CD45 on T cell	T	0.3936	0.0826	4.76513	1.974e-06		TB-BMD	T	-0.032	0.05	-0.64	0.5215
rs147201606	1	30780553		90001915	CD45 on T cell	T	0.3936	0.0826	4.76513	1.974e-06		LS-BMD	T	0.017231	0.050775	0.339351	0.74033
rs147201606	1	30780553		90001915	CD45 on T cell	T	0.3936	0.0826	4.76513	1.974e-06		FA-BMD	T	0.073565	0.081157	0.90646	0.374107
rs147201606	1	30780553		90001915	CD45 on T cell	T	0.3936	0.0826	4.76513	1.974e-06		FN-BMD	T	-0.011663	0.043294	-0.269395	0.792091
rs147201606	1	30780553		90001914	CD45 on lymphocyte	T	0.4069	0.08375	4.85851	1.242e-06		TB-BMD	T	-0.032	0.05	-0.64	0.5215
rs147201606	1	30780553		90001914	CD45 on lymphocyte	T	0.4069	0.08375	4.85851	1.242e-06		LS-BMD	T	0.017231	0.050775	0.339351	0.74033
rs147201606	1	30780553		90001914	CD45 on lymphocyte	T	0.4069	0.08375	4.85851	1.242e-06		FA-BMD	T	0.073565	0.081157	0.90646	0.374107
rs147201606	1	30780553		90001914	CD45 on lymphocyte	T	0.4069	0.08375	4.85851	1.242e-06		FN-BMD	T	-0.011663	0.043294	-0.269395	0.792091
rs144182418	1	30792221		90001698	CD45RA+ CD28- CD8br AC	C	205.4	36.55	5.6197	2.059e-08		TB-BMD	C	0.0574	0.0423	1.35697	0.1753
rs144182418	1	30792221		90001698	CD45RA+ CD28- CD8br AC	C	205.4	36.55	5.6197	2.059e-08		LS-BMD	C	0.032976	0.044578	0.73973	0.470025
rs144182418	1	30792221		90001698	CD45RA+ CD28- CD8br AC	C	205.4	36.55	5.6197	2.059e-08		FA-BMD	C	-0.00838	0.073921	-0.113364	0.911472
rs144182418	1	30792221		90001698	CD45RA+ CD28- CD8br AC	C	205.4	36.55	5.6197	2.059e-08		FN-BMD	C	0.052667	0.037962	1.38737	0.174606
rs147952183	1	30830378		90001698	CD45RA+ CD28- CD8br AC	A	234.3	51.75	4.52754	6.183e-06		TB-BMD	A	-0.0334	0.0362	-0.922652	0.3553
rs147952183	1	30830378		90001698	CD45RA+ CD28- CD8br AC	A	234.3	51.75	4.52754	6.183e-06		LS-BMD	A	-0.021151	0.05386	-0.392698	0.701343
rs147952183	1	30830378		90001698	CD45RA+ CD28- CD8br AC	A	234.3	51.75	4.52754	6.183e-06		FA-BMD	A	0.009129	0.092387	0.098815	0.922793
rs147952183	1	30830378		90001698	CD45RA+ CD28- CD8br AC	A	234.3	51.75	4.52754	6.183e-06		FN-BMD	A	-0.010685	0.04697	-0.227489	0.823845
rs181184683	1	30834799		90001698	CD45RA+ CD28- CD8br AC	G	738.5	70.09	10.5365	1.445e-25		TB-BMD	A	0.0178	0.1229	0.144833	0.8851
rs181184683	1	30834799		90001698	CD45RA+ CD28- CD8br AC	G	738.5	70.09	10.5365	1.445e-25		LS-BMD	G	0.018451	0.085593	0.215563	0.833243
rs181184683	1	30834799		90001698	CD45RA+ CD28- CD8br AC	G	738.5	70.09	10.5365	1.445e-25		FN-BMD	G	0.03336	0.067101	0.497155	0.626671
rs150598221	1	30937698		90002027	CD4 on CD45RA+ CD4+	G	-0.7391	0.1619	-4.56516	5.217e-06		TB-BMD	A	0.0684	0.063	1.08571	0.2777
rs150598221	1	30937698		90002027	CD4 on CD45RA+ CD4+	G	-0.7391	0.1619	-4.56516	5.217e-06		LS-BMD	G	-0.024864	0.054726	-0.454333	0.657262
rs150598221	1	30937698		90002027	CD4 on CD45RA+ CD4+	G	-0.7391	0.1619	-4.56516	5.217e-06		FA-BMD	G	0.030808	0.089594	0.343866	0.736001
rs150598221	1	30937698		90002027	CD4 on CD45RA+ CD4+	G	-0.7391	0.1619	-4.56516	5.217e-06		FN-BMD	G	0.020213	0.046462	0.435033	0.670371
rs143837797	1	30984741		90001695	CD45RA- CD28- CD8br AC	G	119.4	25.74	4.63869	3.616e-06		TB-BMD	C	-0.0604	0.1062	-0.568738	0.5699
rs143837797	1	30984741		90001695	CD45RA- CD28- CD8br AC	G	119.4	25.74	4.63869	3.616e-06		LS-BMD	G	-0.09808	0.063509	-1.54434	0.131471
rs143837797	1	30984741		90001695	CD45RA- CD28- CD8br AC	G	119.4	25.74	4.63869	3.616e-06		FN-BMD	G	-0.121467	0.054183	-2.24177	0.028293
rs379605	1	30988530		90002037	CD80 on plasmacytoid DC	T	0.1271	0.02863	4.4394	9.333e-06		TB-BMD	T	0.009	0.0077	1.16883	0.2392
rs379605	1	30988530		90002037	CD80 on plasmacytoid DC	T	0.1271	0.02863	4.4394	9.333e-06		LS-BMD	T	0.003767	0.009634	0.39103	0.70255
rs379605	1	30988530		90002037	CD80 on plasmacytoid DC	T	0.1271	0.02863	4.4394	9.333e-06		FA-BMD	T	0.010103	0.01587	0.636596	0.532521
rs379605	1	30988530		90002037	CD80 on plasmacytoid DC	T	0.1271	0.02863	4.4394	9.333e-06		FN-BMD	T	-0.00137	0.008343	-0.164265	0.87229
rs379605	1	30988530		90002038	CD80 on CD62L+ plasmacytoid DC	T	0.1274	0.02863	4.44988	8.984e-06		TB-BMD	T	0.009	0.0077	1.16883	0.2392
rs379605	1	30988530		90002038	CD80 on CD62L+ plasmacytoid DC	T	0.1274	0.02863	4.44988	8.984e-06		LS-BMD	T	0.003767	0.009634	0.39103	0.70255
rs379605	1	30988530		90002038	CD80 on CD62L+ plasmacytoid DC	T	0.1274	0.02863	4.44988	8.984e-06		FA-BMD	T	0.010103	0.01587	0.636596	0.532521
rs379605	1	30988530		90002038	CD80 on CD62L+ plasmacytoid DC	T	0.1274	0.02863	4.44988	8.984e-06		FN-BMD	T	-0.00137	0.008343	-0.164265	0.87229
rs141518333	1	31011676		90001941	CD25 on secreting Treg	T	1.643	0.3692	4.45016	8.8e-06		TB-BMD	T	-0.0042	0.0245	-0.171429	0.8643
rs141518333	1	31011676		90001941	CD25 on secreting Treg	T	1.643	0.3692	4.45016	8.8e-06		LS-BMD	T	0.066562	0.029007	2.2947	0.02504
rs141518333	1	31011676		90001941	CD25 on secreting Treg	T	1.643	0.3692	4.45016	8.8e-06		FA-BMD	T	-0.020577	0.049169	-0.418492	0.681576
rs141518333	1	31011676		90001941	CD25 on secreting Treg	T	1.643	0.3692	4.45016	8.8e-06		FN-BMD	T	0.049503	0.025039	1.97707	0.053066
rs141518333	1	31011676		90001936	CD25 on CD4 Treg	T	1.769	0.3647	4.85056	1.28e-06		TB-BMD	T	-0.0042	0.0245	-0.171429	0.8643
rs141518333	1	31011676		90001936	CD25 on CD4 Treg	T	1.769	0.3647	4.85056	1.28e-06		LS-BMD	T	0.066562	0.029007	2.2947	0.02504
rs141518333	1	31011676		90001936	CD25 on CD4 Treg	T	1.769	0.3647	4.85056	1.28e-06		FA-BMD	T	-0.020577	0.049169	-0.418492	0.681576
rs141518333	1	31011676		90001936	CD25 on CD4 Treg	T	1.769	0.3647	4.85056	1.28e-06		FN-BMD	T	0.049503	0.025039	1.97707	0.053066
rs141518333	1	31011676		90001943	CD25 on activated & secreting Treg	T	1.813	0.3651	4.96576	7.173e-07		TB-BMD	T	-0.0042	0.0245	-0.171429	0.8643
rs141518333	1	31011676		90001943	CD25 on activated & secreting Treg	T	1.813	0.3651	4.96576	7.173e-07		LS-BMD	T	0.066562	0.029007	2.2947	0.02504
rs141518333	1	31011676		90001943	CD25 on activated & secreting Treg	T	1.813	0.3651	4.96576	7.173e-07		FA-BMD	T	-0.020577	0.049169	-0.418492	0.681576
rs141518333	1	31011676		90001943	CD25 on activated & secreting Treg	T	1.813	0.3651	4.96576	7.173e-07		FN-BMD	T	0.049503	0.025039	1.97707	0.053066
rs61766955	1	31073453		90001639	CD3- lymphocyte AC	G	0.4159	0.09047	4.5971	4.435e-06		TB-BMD	A	-0.024	0.0162	-1.48148	0.1379
rs61766955	1	31073453		90001639	CD3- lymphocyte AC	G	0.4159	0.09047	4.5971	4.435e-06		LS-BMD	G	0.03992	0.020571	1.94057	0.05807
rs61766955	1	31073453		90001639	CD3- lymphocyte AC	G	0.4159	0.09047	4.5971	4.435e-06		FA-BMD	G	0.020183	0.035457	0.569229	0.576772
rs61766955	1	31073453		90001639	CD3- lymphocyte AC	G	0.4159	0.09047	4.5971	4.435e-06		FN-BMD	G	0.03654	0.017648	2.0705	0.042791
rs34101571	1	31211894		90001806	CD27 on unsw mem	A	-0.3686	0.08013	-4.60002	4.359e-06		TB-BMD	A	-0.0121	0.0484	-0.25	0.8026
rs34101571	1	31211894		90001806	CD27 on unsw mem	A	-0.3686	0.08013	-4.60002	4.359e-06		LS-BMD	G	-0.143294	0.055545	-2.57977	0.011463
rs34101571	1	31211894		90001806	CD27 on unsw mem	A	-0.3686	0.08013	-4.60002	4.359e-06		FA-BMD	G	-0.120793	0.10249	-1.17858	0.247922
rs34101571	1	31211894		90001806	CD27 on unsw mem	A	-0.3686	0.08013	-4.60002	4.359e-06		FN-BMD	G	-0.118688	0.046576	-2.54826	0.012441
rs34101571	1	31211894		90001802	CD27 on IgD- CD38-	A	-0.417	0.08013	-5.20404	2.058e-07		TB-BMD	A	-0.0121	0.0484	-0.25	0.8026
rs34101571	1	31211894		90001802	CD27 on IgD- CD38-	A	-0.417	0.08013	-5.20404	2.058e-07		LS-BMD	G	-0.143294	0.055545	-2.57977	0.011463
rs34101571	1	31211894		90001802	CD27 on IgD- CD38-	A	-0.417	0.08013	-5.20404	2.058e-07		FA-BMD	G	-0.120793	0.10249	-1.17858	0.247922
rs34101571	1	31211894		90001802	CD27 on IgD- CD38-	A	-0.417	0.08013	-5.20404	2.058e-07		FN-BMD	G	-0.118688	0.046576	-2.54826	0.012441
rs34101571	1	31211894		90001798	CD27 on CD24+ CD27+	A	-0.4501	0.07925	-5.6795	1.45e-08		TB-BMD	A	-0.0121	0.0484	-0.25	0.8026
rs34101571	1	31211894		90001798	CD27 on CD24+ CD27+	A	-0.4501	0.07925	-5.6795	1.45e-08		LS-BMD	G	-0.143294	0.055545	-2.57977	0.011463
rs34101571	1	31211894		90001798	CD27 on CD24+ CD27+	A	-0.4501	0.07925	-5.6795	1.45e-08		FA-BMD	G	-0.120793	0.10249	-1.17858	0.247922
rs34101571	1	31211894		90001798	CD27 on CD24+ CD27+	A	-0.4501	0.07925	-5.6795	1.45e-08		FN-BMD	G	-0.118688	0.046576	-2.54826	0.012441
rs34101571	1	31211894		90001808	CD27 on sw mem	A	-0.5359	0.07974	-6.72059	2.097e-11		TB-BMD	A	-0.0121	0.0484	-0.25	0.8026
rs34101571	1	31211894		90001808	CD27 on sw mem	A	-0.5359	0.07974	-6.72059	2.097e-11		LS-BMD	G	-0.143294	0.055545	-2.57977	0.011463
rs34101571	1	31211894		90001808	CD27 on sw mem	A	-0.5359	0.07974	-6.72059	2.097e-11		FA-BMD	G	-0.120793	0.10249	-1.17858	0.247922
rs34101571	1	31211894		90001808	CD27 on sw mem	A	-0.5359	0.07974	-6.72059	2.097e-11		FN-BMD	G	-0.118688	0.046576	-2.54826	0.012441
rs34101571	1	31211894		90001804	CD27 on IgD- CD38dim	A	-0.534	0.07874	-6.78181	1.385e-11		TB-BMD	A	-0.0121	0.0484	-0.25	0.8026
rs34101571	1	31211894		90001804	CD27 on IgD- CD38dim	A	-0.534	0.07874	-6.78181	1.385e-11		LS-BMD	G	-0.143294	0.055545	-2.57977	0.011463
rs34101571	1	31211894		90001804	CD27 on IgD- CD38dim	A	-0.534	0.07874	-6.78181	1.385e-11		FA-BMD	G	-0.120793	0.10249	-1.17858	0.247922
rs34101571	1	31211894		90001804	CD27 on IgD- CD38dim	A	-0.534	0.07874	-6.78181	1.385e-11		FN-BMD	G	-0.118688	0.046576	-2.54826	0.012441
rs191614304	1	31333551		90001700	CD45RA+ CD28- CD8br %T cell	C	13.43	2.816	4.76918	1.924e-06		TB-BMD	T	0.0484	0.121	0.4	0.6889
rs191614304	1	31333551		90001700	CD45RA+ CD28- CD8br %T cell	C	13.43	2.816	4.76918	1.924e-06		LS-BMD	C	0.079103	0.079965	0.989219	0.333972
rs191614304	1	31333551		90001700	CD45RA+ CD28- CD8br %T cell	C	13.43	2.816	4.76918	1.924e-06		FA-BMD	C	-0.045057	0.111251	-0.405005	0.6913
rs191614304	1	31333551		90001700	CD45RA+ CD28- CD8br %T cell	C	13.43	2.816	4.76918	1.924e-06		FN-BMD	C	0.097007	0.064184	1.51139	0.139169
rs191614304	1	31333551		90001698	CD45RA+ CD28- CD8br AC	C	714.6	66.32	10.775	1.204e-26		TB-BMD	T	0.0484	0.121	0.4	0.6889
rs191614304	1	31333551		90001698	CD45RA+ CD28- CD8br AC	C	714.6	66.32	10.775	1.204e-26		LS-BMD	C	0.079103	0.079965	0.989219	0.333972
rs191614304	1	31333551		90001698	CD45RA+ CD28- CD8br AC	C	714.6	66.32	10.775	1.204e-26		FA-BMD	C	-0.045057	0.111251	-0.405005	0.6913
rs191614304	1	31333551		90001698	CD45RA+ CD28- CD8br AC	C	714.6	66.32	10.775	1.204e-26		FN-BMD	C	0.097007	0.064184	1.51139	0.139169
rs2796209	1	31360942		90001802	CD27 on IgD- CD38-	G	0.133	0.02842	4.6798	3.004e-06		TB-BMD	A	-0.0014	0.0088	-0.159091	0.8748
rs2796209	1	31360942		90001802	CD27 on IgD- CD38-	G	0.133	0.02842	4.6798	3.004e-06		LS-BMD	A	0.003424	0.011934	0.286914	0.779313
rs2796209	1	31360942		90001802	CD27 on IgD- CD38-	G	0.133	0.02842	4.6798	3.004e-06		FA-BMD	A	-0.03972	0.021483	-1.84885	0.069867
rs2796209	1	31360942		90001802	CD27 on IgD- CD38-	G	0.133	0.02842	4.6798	3.004e-06		FN-BMD	A	-0.008942	0.010224	-0.874647	0.3921
rs12727962	1	31686211		90001808	CD27 on sw mem	G	-0.3609	0.07818	-4.61627	4.054e-06		TB-BMD	C	-0.0049	0.0208	-0.235577	0.8146
rs12727962	1	31686211		90001808	CD27 on sw mem	G	-0.3609	0.07818	-4.61627	4.054e-06		LS-BMD	G	0.007713	0.030328	0.254335	0.803823
rs12727962	1	31686211		90001808	CD27 on sw mem	G	-0.3609	0.07818	-4.61627	4.054e-06		FA-BMD	G	0.063034	0.054567	1.15516	0.257338
rs12727962	1	31686211		90001808	CD27 on sw mem	G	-0.3609	0.07818	-4.61627	4.054e-06		FN-BMD	G	0.024572	0.025596	0.959977	0.347565
rs12727962	1	31686211		90001804	CD27 on IgD- CD38dim	G	-0.3676	0.07711	-4.76722	1.943e-06		TB-BMD	C	-0.0049	0.0208	-0.235577	0.8146
rs12727962	1	31686211		90001804	CD27 on IgD- CD38dim	G	-0.3676	0.07711	-4.76722	1.943e-06		LS-BMD	G	0.007713	0.030328	0.254335	0.803823
rs12727962	1	31686211		90001804	CD27 on IgD- CD38dim	G	-0.3676	0.07711	-4.76722	1.943e-06		FA-BMD	G	0.063034	0.054567	1.15516	0.257338
rs12727962	1	31686211		90001804	CD27 on IgD- CD38dim	G	-0.3676	0.07711	-4.76722	1.943e-06		FN-BMD	G	0.024572	0.025596	0.959977	0.347565
rs116327214	1	32083093		90001804	CD27 on IgD- CD38dim	G	-0.351	0.07197	-4.87703	1.124e-06		TB-BMD	C	-0.0087	0.0441	-0.197279	0.844
rs116327214	1	32083093		90001804	CD27 on IgD- CD38dim	G	-0.351	0.07197	-4.87703	1.124e-06		LS-BMD	G	-0.036547	0.04507	-0.8109	0.428385
rs116327214	1	32083093		90001804	CD27 on IgD- CD38dim	G	-0.351	0.07197	-4.87703	1.124e-06		FA-BMD	G	0.000823	0.081309	0.010121	0.992078
rs116327214	1	32083093		90001804	CD27 on IgD- CD38dim	G	-0.351	0.07197	-4.87703	1.124e-06		FN-BMD	G	-0.018766	0.03838	-0.48894	0.632379
rs140904849	1	32442768		90001884	CD16-CD56 on NK	T	-0.8822	0.1972	-4.47363	7.984e-06		TB-BMD	T	0.0071	0.0202	0.351485	0.7255
rs140904849	1	32442768		90001884	CD16-CD56 on NK	T	-0.8822	0.1972	-4.47363	7.984e-06		LS-BMD	T	-0.021974	0.026275	-0.836321	0.414049
rs140904849	1	32442768		90001884	CD16-CD56 on NK	T	-0.8822	0.1972	-4.47363	7.984e-06		FA-BMD	T	-0.045444	0.046687	-0.973368	0.33987
rs140904849	1	32442768		90001884	CD16-CD56 on NK	T	-0.8822	0.1972	-4.47363	7.984e-06		FN-BMD	T	-0.01708	0.022431	-0.761421	0.456266
rs138089143	1	32615715		90001894	CD28 on CD28+ CD4+	C	0.6661	0.1485	4.48552	7.523e-06		TB-BMD	C	-0.015	0.0366	-0.409836	0.6816
rs138089143	1	32615715		90001894	CD28 on CD28+ CD4+	C	0.6661	0.1485	4.48552	7.523e-06		LS-BMD	G	0.012978	0.041753	0.310825	0.760606
rs138089143	1	32615715		90001894	CD28 on CD28+ CD4+	C	0.6661	0.1485	4.48552	7.523e-06		FA-BMD	C	-0.057279	0.07549	-0.758755	0.456904
rs138089143	1	32615715		90001894	CD28 on CD28+ CD4+	C	0.6661	0.1485	4.48552	7.523e-06		FN-BMD	G	0.013828	0.038598	0.358251	0.725256
rs35378339	1	32639057		90001774	CD24 on transitional	C	0.1293	0.02712	4.7677	1.942e-06		TB-BMD	C	0.0142	0.008	1.775	0.07725
rs35378339	1	32639057		90001774	CD24 on transitional	C	0.1293	0.02712	4.7677	1.942e-06		LS-BMD	C	0.018411	0.011094	1.65945	0.105077
rs35378339	1	32639057		90001774	CD24 on transitional	C	0.1293	0.02712	4.7677	1.942e-06		FA-BMD	C	0.027645	0.019452	1.42119	0.163451
rs35378339	1	32639057		90001774	CD24 on transitional	C	0.1293	0.02712	4.7677	1.942e-06		FN-BMD	C	0.006579	0.009534	0.690058	0.499565
rs79313094	1	32790965		90001986	CD14 on CD14+ CD16- monocyte	T	0.5136	0.1114	4.61041	4.162e-06		TB-BMD	T	0.0002	0.0365	0.00547945	0.9953
rs79313094	1	32790965		90001986	CD14 on CD14+ CD16- monocyte	T	0.5136	0.1114	4.61041	4.162e-06		LS-BMD	T	-0.022256	0.053852	-0.413285	0.686498
rs79313094	1	32790965		90001986	CD14 on CD14+ CD16- monocyte	T	0.5136	0.1114	4.61041	4.162e-06		FA-BMD	T	-0.005511	0.10441	-0.052782	0.958709
rs79313094	1	32790965		90001986	CD14 on CD14+ CD16- monocyte	T	0.5136	0.1114	4.61041	4.162e-06		FN-BMD	T	0.062697	0.045819	1.36835	0.180589
rs149879853	1	33029152		90001980	CD40 on CD14+ CD16- monocyte	G	0.4549	0.0999	4.55355	5.444e-06		TB-BMD	C	-0.0052	0.1175	-0.0442553	0.9648
rs75904097	1	33089735		90001923	CD127 on CD45RA- CD4 not Treg	C	0.4371	0.09733	4.49091	7.371e-06		TB-BMD	T	0.0299	0.0236	1.26695	0.2054
rs75904097	1	33089735		90001923	CD127 on CD45RA- CD4 not Treg	C	0.4371	0.09733	4.49091	7.371e-06		LS-BMD	C	-0.011312	0.030645	-0.36913	0.718477
rs75904097	1	33089735		90001923	CD127 on CD45RA- CD4 not Treg	C	0.4371	0.09733	4.49091	7.371e-06		FA-BMD	C	0.066617	0.056042	1.18869	0.243783
rs75904097	1	33089735		90001923	CD127 on CD45RA- CD4 not Treg	C	0.4371	0.09733	4.49091	7.371e-06		FN-BMD	C	0.013973	0.026802	0.521319	0.610009
rs75904097	1	33089735		90001924	CD127 on CD28+ CD4+	C	0.4429	0.09771	4.5328	6.053e-06		TB-BMD	T	0.0299	0.0236	1.26695	0.2054
rs75904097	1	33089735		90001924	CD127 on CD28+ CD4+	C	0.4429	0.09771	4.5328	6.053e-06		LS-BMD	C	-0.011312	0.030645	-0.36913	0.718477
rs75904097	1	33089735		90001924	CD127 on CD28+ CD4+	C	0.4429	0.09771	4.5328	6.053e-06		FA-BMD	C	0.066617	0.056042	1.18869	0.243783
rs75904097	1	33089735		90001924	CD127 on CD28+ CD4+	C	0.4429	0.09771	4.5328	6.053e-06		FN-BMD	C	0.013973	0.026802	0.521319	0.610009
rs141797200	1	33719367		90001698	CD45RA+ CD28- CD8br AC	T	144	26.68	5.3973	7.276e-08		TB-BMD	T	-0.0348	0.0415	-0.838554	0.4014
rs141797200	1	33719367		90001698	CD45RA+ CD28- CD8br AC	T	144	26.68	5.3973	7.276e-08		LS-BMD	T	-0.103915	0.045884	-2.26474	0.026998
rs141797200	1	33719367		90001698	CD45RA+ CD28- CD8br AC	T	144	26.68	5.3973	7.276e-08		FA-BMD	T	-0.035703	0.070191	-0.508649	0.617986
rs141797200	1	33719367		90001698	CD45RA+ CD28- CD8br AC	T	144	26.68	5.3973	7.276e-08		FN-BMD	T	-0.093923	0.038186	-2.45959	0.016122
rs148979060	1	34000525		90001700	CD45RA+ CD28- CD8br %T cell	A	13.48	2.404	5.60732	2.211e-08		TB-BMD	A	0.033	0.0625	0.528	0.5968
rs148979060	1	34000525		90001700	CD45RA+ CD28- CD8br %T cell	A	13.48	2.404	5.60732	2.211e-08		FA-BMD	A	0.096326	0.107133	0.89913	0.377983
rs188746292	1	34002069		90001647	NK %lymphocyte	T	0.5123	0.105	4.87905	1.112e-06		TB-BMD	T	-0.0199	0.0297	-0.670034	0.5037
rs188746292	1	34002069		90001647	NK %lymphocyte	T	0.5123	0.105	4.87905	1.112e-06		LS-BMD	T	0.019414	0.031955	0.607529	0.552972
rs188746292	1	34002069		90001647	NK %lymphocyte	T	0.5123	0.105	4.87905	1.112e-06		FA-BMD	T	0.014437	0.055093	0.262044	0.797223
rs188746292	1	34002069		90001647	NK %lymphocyte	T	0.5123	0.105	4.87905	1.112e-06		FN-BMD	T	0.05459	0.027157	2.01017	0.049213
rs186666208	1	34004111		90001430	IgD+ CD38dim %lymphocyte	A	3.199	0.6579	4.86244	1.211e-06		TB-BMD	A	-0.0402	0.0489	-0.822086	0.4113
rs186666208	1	34004111		90001430	IgD+ CD38dim %lymphocyte	A	3.199	0.6579	4.86244	1.211e-06		LS-BMD	A	-0.005627	0.059517	-0.094541	0.926412
rs186666208	1	34004111		90001430	IgD+ CD38dim %lymphocyte	A	3.199	0.6579	4.86244	1.211e-06		FA-BMD	A	-0.07904	0.110093	-0.717939	0.481477
rs186666208	1	34004111		90001430	IgD+ CD38dim %lymphocyte	A	3.199	0.6579	4.86244	1.211e-06		FN-BMD	A	-0.043942	0.053538	-0.820767	0.421925
rs72660177	1	34019363		90001456	CD11c+ HLA DR++ monocyte AC	T	-0.198	0.04402	-4.49796	7.138e-06		TB-BMD	T	0.0139	0.0121	1.14876	0.2477
rs72660177	1	34019363		90001456	CD11c+ HLA DR++ monocyte AC	T	-0.198	0.04402	-4.49796	7.138e-06		LS-BMD	T	0.013899	0.016209	0.857494	0.402328
rs72660177	1	34019363		90001456	CD11c+ HLA DR++ monocyte AC	T	-0.198	0.04402	-4.49796	7.138e-06		FA-BMD	T	0.027857	0.027516	1.01239	0.320861
rs72660177	1	34019363		90001456	CD11c+ HLA DR++ monocyte AC	T	-0.198	0.04402	-4.49796	7.138e-06		FN-BMD	T	0.002963	0.013845	0.214017	0.834118
rs72660177	1	34019363		90001452	CD11c+ CD62L- monocyte AC	T	-0.2006	0.04321	-4.64244	3.609e-06		TB-BMD	T	0.0139	0.0121	1.14876	0.2477
rs72660177	1	34019363		90001452	CD11c+ CD62L- monocyte AC	T	-0.2006	0.04321	-4.64244	3.609e-06		LS-BMD	T	0.013899	0.016209	0.857494	0.402328
rs72660177	1	34019363		90001452	CD11c+ CD62L- monocyte AC	T	-0.2006	0.04321	-4.64244	3.609e-06		FA-BMD	T	0.027857	0.027516	1.01239	0.320861
rs72660177	1	34019363		90001452	CD11c+ CD62L- monocyte AC	T	-0.2006	0.04321	-4.64244	3.609e-06		FN-BMD	T	0.002963	0.013845	0.214017	0.834118
rs186423820	1	34092380		90001698	CD45RA+ CD28- CD8br AC	T	155.5	26.17	5.94192	3.14e-09		TB-BMD	T	-0.0269	0.0508	-0.529528	0.5963
rs186423820	1	34092380		90001698	CD45RA+ CD28- CD8br AC	T	155.5	26.17	5.94192	3.14e-09		LS-BMD	C	0.137681	0.056266	2.44696	0.016476
rs186423820	1	34092380		90001698	CD45RA+ CD28- CD8br AC	T	155.5	26.17	5.94192	3.14e-09		FA-BMD	C	0.043831	0.096488	0.454266	0.656113
rs186423820	1	34092380		90001698	CD45RA+ CD28- CD8br AC	T	155.5	26.17	5.94192	3.14e-09		FN-BMD	C	0.115645	0.050505	2.28976	0.024704
rs147242102	1	34164045		90001698	CD45RA+ CD28- CD8br AC	G	114.2	20.57	5.55177	3.002e-08		TB-BMD	T	-0.0176	0.054	-0.325926	0.7446
rs147242102	1	34164045		90001698	CD45RA+ CD28- CD8br AC	G	114.2	20.57	5.55177	3.002e-08		LS-BMD	G	-0.016843	0.05059	-0.332935	0.745066
rs147242102	1	34164045		90001698	CD45RA+ CD28- CD8br AC	G	114.2	20.57	5.55177	3.002e-08		FA-BMD	G	0.022143	0.087199	0.25394	0.803362
rs147242102	1	34164045		90001698	CD45RA+ CD28- CD8br AC	G	114.2	20.57	5.55177	3.002e-08		FN-BMD	G	-0.035844	0.043933	-0.815877	0.424696
rs145261940	1	34225317		90001698	CD45RA+ CD28- CD8br AC	A	96.5	21.27	4.53691	5.917e-06		TB-BMD	A	0.0916	0.0682	1.34311	0.1791
rs145261940	1	34225317		90001698	CD45RA+ CD28- CD8br AC	A	96.5	21.27	4.53691	5.917e-06		LS-BMD	A	-0.051401	0.073237	-0.701851	0.493067
rs145261940	1	34225317		90001698	CD45RA+ CD28- CD8br AC	A	96.5	21.27	4.53691	5.917e-06		FN-BMD	A	-0.067988	0.062969	-1.0797	0.290744
rs513617	1	34413398		90001467	CD86+ plasmacytoid DC %DC	T	0.1173	0.0264	4.44318	9.194e-06		TB-BMD	T	-0.0016	0.0063	-0.253968	0.798
rs513617	1	34413398		90001467	CD86+ plasmacytoid DC %DC	T	0.1173	0.0264	4.44318	9.194e-06		LS-BMD	T	0.008434	0.009422	0.895109	0.382001
rs513617	1	34413398		90001467	CD86+ plasmacytoid DC %DC	T	0.1173	0.0264	4.44318	9.194e-06		FA-BMD	T	0.000417	0.016636	0.025087	0.980365
rs513617	1	34413398		90001467	CD86+ plasmacytoid DC %DC	T	0.1173	0.0264	4.44318	9.194e-06		FN-BMD	T	0.010293	0.00808	1.27387	0.212581
rs9425892	1	34421513		90001794	CD25 on IgD+	C	-0.2743	0.05966	-4.59772	4.397e-06		TB-BMD	T	-0.0114	0.0199	-0.572864	0.5662
rs9425892	1	34421513		90001794	CD25 on IgD+	C	-0.2743	0.05966	-4.59772	4.397e-06		LS-BMD	C	0.004872	0.030213	0.16125	0.874844
rs9425892	1	34421513		90001794	CD25 on IgD+	C	-0.2743	0.05966	-4.59772	4.397e-06		FA-BMD	C	-0.050834	0.051304	-0.990837	0.331272
rs9425892	1	34421513		90001794	CD25 on IgD+	C	-0.2743	0.05966	-4.59772	4.397e-06		FN-BMD	C	0.017655	0.026394	0.668897	0.512812
rs9425892	1	34421513		90001775	CD25 on B cell	C	-0.2747	0.05967	-4.60365	4.292e-06		TB-BMD	T	-0.0114	0.0199	-0.572864	0.5662
rs9425892	1	34421513		90001775	CD25 on B cell	C	-0.2747	0.05967	-4.60365	4.292e-06		LS-BMD	C	0.004872	0.030213	0.16125	0.874844
rs9425892	1	34421513		90001775	CD25 on B cell	C	-0.2747	0.05967	-4.60365	4.292e-06		FA-BMD	C	-0.050834	0.051304	-0.990837	0.331272
rs9425892	1	34421513		90001775	CD25 on B cell	C	-0.2747	0.05967	-4.60365	4.292e-06		FN-BMD	C	0.017655	0.026394	0.668897	0.512812
rs9425892	1	34421513		90001784	CD25 on IgD+ CD38dim	C	-0.2829	0.05977	-4.73314	2.291e-06		TB-BMD	T	-0.0114	0.0199	-0.572864	0.5662
rs9425892	1	34421513		90001784	CD25 on IgD+ CD38dim	C	-0.2829	0.05977	-4.73314	2.291e-06		LS-BMD	C	0.004872	0.030213	0.16125	0.874844
rs9425892	1	34421513		90001784	CD25 on IgD+ CD38dim	C	-0.2829	0.05977	-4.73314	2.291e-06		FA-BMD	C	-0.050834	0.051304	-0.990837	0.331272
rs9425892	1	34421513		90001784	CD25 on IgD+ CD38dim	C	-0.2829	0.05977	-4.73314	2.291e-06		FN-BMD	C	0.017655	0.026394	0.668897	0.512812
rs9425892	1	34421513		90001779	CD25 on IgD+ CD24-	C	-0.2848	0.0594	-4.79461	1.692e-06		TB-BMD	T	-0.0114	0.0199	-0.572864	0.5662
rs9425892	1	34421513		90001779	CD25 on IgD+ CD24-	C	-0.2848	0.0594	-4.79461	1.692e-06		LS-BMD	C	0.004872	0.030213	0.16125	0.874844
rs9425892	1	34421513		90001779	CD25 on IgD+ CD24-	C	-0.2848	0.0594	-4.79461	1.692e-06		FA-BMD	C	-0.050834	0.051304	-0.990837	0.331272
rs9425892	1	34421513		90001779	CD25 on IgD+ CD24-	C	-0.2848	0.0594	-4.79461	1.692e-06		FN-BMD	C	0.017655	0.026394	0.668897	0.512812
rs9425892	1	34421513		90001791	CD25 on naive-mature B cell	C	-0.3055	0.05984	-5.10528	3.475e-07		TB-BMD	T	-0.0114	0.0199	-0.572864	0.5662
rs9425892	1	34421513		90001791	CD25 on naive-mature B cell	C	-0.3055	0.05984	-5.10528	3.475e-07		LS-BMD	C	0.004872	0.030213	0.16125	0.874844
rs9425892	1	34421513		90001791	CD25 on naive-mature B cell	C	-0.3055	0.05984	-5.10528	3.475e-07		FA-BMD	C	-0.050834	0.051304	-0.990837	0.331272
rs9425892	1	34421513		90001791	CD25 on naive-mature B cell	C	-0.3055	0.05984	-5.10528	3.475e-07		FN-BMD	C	0.017655	0.026394	0.668897	0.512812
rs771140	1	34612610		90001628	HLA DR+ CD8br %T cell	G	-0.1258	0.02838	-4.4327	9.64e-06		TB-BMD	C	0.0027	0.0081	0.333333	0.7397
rs771140	1	34612610		90001628	HLA DR+ CD8br %T cell	G	-0.1258	0.02838	-4.4327	9.64e-06		LS-BMD	C	-0.003449	0.012756	-0.270356	0.791744
rs771140	1	34612610		90001628	HLA DR+ CD8br %T cell	G	-0.1258	0.02838	-4.4327	9.64e-06		FA-BMD	C	-0.024033	0.023063	-1.04209	0.306869
rs771140	1	34612610		90001628	HLA DR+ CD8br %T cell	G	-0.1258	0.02838	-4.4327	9.64e-06		FN-BMD	C	0.014905	0.010937	1.36289	0.182335
rs771140	1	34612610		90001629	HLA DR+ CD8br %lymphocyte	G	-0.1297	0.02879	-4.50504	6.818e-06		TB-BMD	C	0.0027	0.0081	0.333333	0.7397
rs771140	1	34612610		90001629	HLA DR+ CD8br %lymphocyte	G	-0.1297	0.02879	-4.50504	6.818e-06		LS-BMD	C	-0.003449	0.012756	-0.270356	0.791744
rs771140	1	34612610		90001629	HLA DR+ CD8br %lymphocyte	G	-0.1297	0.02879	-4.50504	6.818e-06		FA-BMD	C	-0.024033	0.023063	-1.04209	0.306869
rs771140	1	34612610		90001629	HLA DR+ CD8br %lymphocyte	G	-0.1297	0.02879	-4.50504	6.818e-06		FN-BMD	C	0.014905	0.010937	1.36289	0.182335
rs771140	1	34612610		90001627	HLA DR+ CD8br AC	G	-0.1377	0.02952	-4.66463	3.216e-06		TB-BMD	C	0.0027	0.0081	0.333333	0.7397
rs771140	1	34612610		90001627	HLA DR+ CD8br AC	G	-0.1377	0.02952	-4.66463	3.216e-06		LS-BMD	C	-0.003449	0.012756	-0.270356	0.791744
rs771140	1	34612610		90001627	HLA DR+ CD8br AC	G	-0.1377	0.02952	-4.66463	3.216e-06		FA-BMD	C	-0.024033	0.023063	-1.04209	0.306869
rs771140	1	34612610		90001627	HLA DR+ CD8br AC	G	-0.1377	0.02952	-4.66463	3.216e-06		FN-BMD	C	0.014905	0.010937	1.36289	0.182335
rs146689471	1	34615481		90001772	CD24 on unsw mem	C	-0.3202	0.06888	-4.64866	3.457e-06		LS-BMD	C	0.010648	0.083474	0.127558	0.900835
rs146689471	1	34615481		90001772	CD24 on unsw mem	C	-0.3202	0.06888	-4.64866	3.457e-06		FN-BMD	C	-0.015075	0.072613	-0.207608	0.839015
rs146689471	1	34615481		90001765	CD24 on IgD+ CD24+	C	-0.3274	0.0685	-4.77956	1.827e-06		LS-BMD	C	0.010648	0.083474	0.127558	0.900835
rs146689471	1	34615481		90001765	CD24 on IgD+ CD24+	C	-0.3274	0.0685	-4.77956	1.827e-06		FN-BMD	C	-0.015075	0.072613	-0.207608	0.839015
rs116206213	1	34678562		90001430	IgD+ CD38dim %lymphocyte	G	3.185	0.6582	4.83895	1.362e-06		TB-BMD	A	0.0466	0.0361	1.29086	0.197
rs116206213	1	34678562		90001430	IgD+ CD38dim %lymphocyte	G	3.185	0.6582	4.83895	1.362e-06		LS-BMD	G	0.014901	0.040718	0.365952	0.720799
rs116206213	1	34678562		90001430	IgD+ CD38dim %lymphocyte	G	3.185	0.6582	4.83895	1.362e-06		FA-BMD	G	0.070021	0.068934	1.01577	0.319246
rs116206213	1	34678562		90001430	IgD+ CD38dim %lymphocyte	G	3.185	0.6582	4.83895	1.362e-06		FN-BMD	G	-0.043712	0.03476	-1.25752	0.218512
rs72654123	1	34954610		90001689	CD28+ CD45RA+ CD8br %CD8br	T	2.196	0.4916	4.46705	8.171e-06		TB-BMD	T	0.0236	0.0269	0.877323	0.3798
rs72654123	1	34954610		90001689	CD28+ CD45RA+ CD8br %CD8br	T	2.196	0.4916	4.46705	8.171e-06		LS-BMD	T	0.05974	0.03803	1.57088	0.124972
rs72654123	1	34954610		90001689	CD28+ CD45RA+ CD8br %CD8br	T	2.196	0.4916	4.46705	8.171e-06		FA-BMD	T	0.120621	0.066586	1.81151	0.075703
rs72654123	1	34954610		90001689	CD28+ CD45RA+ CD8br %CD8br	T	2.196	0.4916	4.46705	8.171e-06		FN-BMD	T	0.024822	0.032363	0.76698	0.452984
rs72654123	1	34954610		90001666	CD28+ CD45RA+ CD8dim AC	T	2.626	0.576	4.55903	5.329e-06		TB-BMD	T	0.0236	0.0269	0.877323	0.3798
rs72654123	1	34954610		90001666	CD28+ CD45RA+ CD8dim AC	T	2.626	0.576	4.55903	5.329e-06		LS-BMD	T	0.05974	0.03803	1.57088	0.124972
rs72654123	1	34954610		90001666	CD28+ CD45RA+ CD8dim AC	T	2.626	0.576	4.55903	5.329e-06		FA-BMD	T	0.120621	0.066586	1.81151	0.075703
rs72654123	1	34954610		90001666	CD28+ CD45RA+ CD8dim AC	T	2.626	0.576	4.55903	5.329e-06		FN-BMD	T	0.024822	0.032363	0.76698	0.452984
rs72654123	1	34954610		90001690	CD28+ CD45RA+ CD8br AC	T	2.294	0.4545	5.0473	4.682e-07		TB-BMD	T	0.0236	0.0269	0.877323	0.3798
rs72654123	1	34954610		90001690	CD28+ CD45RA+ CD8br AC	T	2.294	0.4545	5.0473	4.682e-07		LS-BMD	T	0.05974	0.03803	1.57088	0.124972
rs72654123	1	34954610		90001690	CD28+ CD45RA+ CD8br AC	T	2.294	0.4545	5.0473	4.682e-07		FA-BMD	T	0.120621	0.066586	1.81151	0.075703
rs72654123	1	34954610		90001690	CD28+ CD45RA+ CD8br AC	T	2.294	0.4545	5.0473	4.682e-07		FN-BMD	T	0.024822	0.032363	0.76698	0.452984
rs72654123	1	34954610		90001688	CD28+ CD45RA+ CD8br %T cell	T	2.367	0.4522	5.23441	1.753e-07		TB-BMD	T	0.0236	0.0269	0.877323	0.3798
rs72654123	1	34954610		90001688	CD28+ CD45RA+ CD8br %T cell	T	2.367	0.4522	5.23441	1.753e-07		LS-BMD	T	0.05974	0.03803	1.57088	0.124972
rs72654123	1	34954610		90001688	CD28+ CD45RA+ CD8br %T cell	T	2.367	0.4522	5.23441	1.753e-07		FA-BMD	T	0.120621	0.066586	1.81151	0.075703
rs72654123	1	34954610		90001688	CD28+ CD45RA+ CD8br %T cell	T	2.367	0.4522	5.23441	1.753e-07		FN-BMD	T	0.024822	0.032363	0.76698	0.452984
rs6687573	1	35281308		90001440	IgD- CD24- %lymphocyte	A	0.1339	0.02945	4.54669	5.573e-06		TB-BMD	A	0.0028	0.0069	0.405797	0.6892
rs6687573	1	35281308		90001440	IgD- CD24- %lymphocyte	A	0.1339	0.02945	4.54669	5.573e-06		LS-BMD	A	-0.01759	0.010387	-1.69353	0.098128
rs6687573	1	35281308		90001440	IgD- CD24- %lymphocyte	A	0.1339	0.02945	4.54669	5.573e-06		FA-BMD	A	-0.019594	0.018399	-1.06496	0.296374
rs6687573	1	35281308		90001440	IgD- CD24- %lymphocyte	A	0.1339	0.02945	4.54669	5.573e-06		FN-BMD	A	-0.029988	0.008948	-3.35139	0.001046
rs185256341	1	35302299		90001430	IgD+ CD38dim %lymphocyte	T	3.121	0.6579	4.74388	2.185e-06		TB-BMD	T	-0.2052	0.1178	-1.74194	0.08157
rs185256341	1	35302299		90001430	IgD+ CD38dim %lymphocyte	T	3.121	0.6579	4.74388	2.185e-06		LS-BMD	T	-0.060407	0.087512	-0.690265	0.500233
rs185256341	1	35302299		90001430	IgD+ CD38dim %lymphocyte	T	3.121	0.6579	4.74388	2.185e-06		FA-BMD	T	-0.072465	0.128727	-0.562933	0.580995
rs139062294	1	35600792		90001994	CX3CR1 on CD14- CD16-	C	1.618	0.3585	4.51325	6.566e-06		TB-BMD	A	-0.0114	0.0568	-0.200704	0.8405
rs139062294	1	35600792		90001994	CX3CR1 on CD14- CD16-	C	1.618	0.3585	4.51325	6.566e-06		LS-BMD	C	-0.034658	0.052709	-0.657535	0.520773
rs139062294	1	35600792		90001994	CX3CR1 on CD14- CD16-	C	1.618	0.3585	4.51325	6.566e-06		FA-BMD	C	0.006517	0.085469	0.076253	0.94038
rs139062294	1	35600792		90001994	CX3CR1 on CD14- CD16-	C	1.618	0.3585	4.51325	6.566e-06		FN-BMD	C	0.035257	0.045346	0.777508	0.446805
rs115991307	1	35652425		90001394	IgD+ CD38dim AC	A	1.637	0.3592	4.55735	5.373e-06		TB-BMD	A	0.034	0.0542	0.627306	0.531
rs115991307	1	35652425		90001394	IgD+ CD38dim AC	A	1.637	0.3592	4.55735	5.373e-06		LS-BMD	G	0.023845	0.063727	0.374179	0.713786
rs115991307	1	35652425		90001394	IgD+ CD38dim AC	A	1.637	0.3592	4.55735	5.373e-06		FA-BMD	G	0.015072	0.095776	0.157371	0.877378
rs115991307	1	35652425		90001394	IgD+ CD38dim AC	A	1.637	0.3592	4.55735	5.373e-06		FN-BMD	G	0.018183	0.055131	0.329823	0.746272
rs115991307	1	35652425		90001430	IgD+ CD38dim %lymphocyte	A	1.672	0.3622	4.61623	4.064e-06		TB-BMD	A	0.034	0.0542	0.627306	0.531
rs115991307	1	35652425		90001430	IgD+ CD38dim %lymphocyte	A	1.672	0.3622	4.61623	4.064e-06		LS-BMD	G	0.023845	0.063727	0.374179	0.713786
rs115991307	1	35652425		90001430	IgD+ CD38dim %lymphocyte	A	1.672	0.3622	4.61623	4.064e-06		FA-BMD	G	0.015072	0.095776	0.157371	0.877378
rs115991307	1	35652425		90001430	IgD+ CD38dim %lymphocyte	A	1.672	0.3622	4.61623	4.064e-06		FN-BMD	G	0.018183	0.055131	0.329823	0.746272
rs75255396	1	35892939		90001698	CD45RA+ CD28- CD8br AC	C	104.8	18.61	5.63138	1.97e-08		TB-BMD	T	-0.0013	0.0214	-0.0607477	0.9508
rs75255396	1	35892939		90001698	CD45RA+ CD28- CD8br AC	C	104.8	18.61	5.63138	1.97e-08		LS-BMD	C	-0.027902	0.028193	-0.989689	0.333742
rs75255396	1	35892939		90001698	CD45RA+ CD28- CD8br AC	C	104.8	18.61	5.63138	1.97e-08		FA-BMD	C	-0.018614	0.046922	-0.396698	0.697315
rs75255396	1	35892939		90001698	CD45RA+ CD28- CD8br AC	C	104.8	18.61	5.63138	1.97e-08		FN-BMD	C	0.008768	0.024292	0.360938	0.723975
rs12740018	1	36216568		90001698	CD45RA+ CD28- CD8br AC	G	149.5	30.2	4.95033	7.767e-07		TB-BMD	A	0.006	0.0329	0.182371	0.8564
rs12740018	1	36216568		90001698	CD45RA+ CD28- CD8br AC	G	149.5	30.2	4.95033	7.767e-07		LS-BMD	G	0.01112	0.041379	0.268745	0.792956
rs12740018	1	36216568		90001698	CD45RA+ CD28- CD8br AC	G	149.5	30.2	4.95033	7.767e-07		FA-BMD	G	-0.054034	0.06481	-0.83373	0.413653
rs12740018	1	36216568		90001698	CD45RA+ CD28- CD8br AC	G	149.5	30.2	4.95033	7.767e-07		FN-BMD	G	0.010608	0.036624	0.289641	0.776868
rs141063812	1	36285058		90001695	CD45RA- CD28- CD8br AC	A	257	52.07	4.93566	8.346e-07		TB-BMD	A	0.0432	0.083	0.520482	0.6026
rs41267263	1	36335349		90001722	CD19 on CD20- CD38-	G	0.4339	0.09531	4.55251	5.482e-06		TB-BMD	T	0.0015	0.0255	0.0588235	0.9517
rs41267263	1	36335349		90001722	CD19 on CD20- CD38-	G	0.4339	0.09531	4.55251	5.482e-06		LS-BMD	G	0.025496	0.035122	0.725937	0.478345
rs41267263	1	36335349		90001722	CD19 on CD20- CD38-	G	0.4339	0.09531	4.55251	5.482e-06		FA-BMD	G	0.087549	0.065381	1.33905	0.189179
rs41267263	1	36335349		90001722	CD19 on CD20- CD38-	G	0.4339	0.09531	4.55251	5.482e-06		FN-BMD	G	0.043327	0.030359	1.42718	0.162563
rs184269765	1	36511989		90001698	CD45RA+ CD28- CD8br AC	T	68.03	14.85	4.58114	4.771e-06		TB-BMD	T	-0.0281	0.0659	-0.426404	0.6693
rs72663416	1	36730055		90001430	IgD+ CD38dim %lymphocyte	G	2.732	0.5213	5.24074	1.683e-07		TB-BMD	A	0.0013	0.0357	0.0364146	0.97
rs72663416	1	36730055		90001430	IgD+ CD38dim %lymphocyte	G	2.732	0.5213	5.24074	1.683e-07		LS-BMD	G	0.02288	0.043139	0.530386	0.604479
rs72663416	1	36730055		90001430	IgD+ CD38dim %lymphocyte	G	2.732	0.5213	5.24074	1.683e-07		FA-BMD	G	0.053936	0.074868	0.720415	0.479966
rs72663416	1	36730055		90001430	IgD+ CD38dim %lymphocyte	G	2.732	0.5213	5.24074	1.683e-07		FN-BMD	G	-0.0108	0.03621	-0.298257	0.770415
rs151139674	1	36764904		90001813	CD38 on IgD+ CD38dim	T	0.1973	0.04128	4.77955	1.834e-06		TB-BMD	T	0.0004	0.0094	0.0425532	0.9642
rs151139674	1	36764904		90001813	CD38 on IgD+ CD38dim	T	0.1973	0.04128	4.77955	1.834e-06		LS-BMD	T	-0.005617	0.013791	-0.407309	0.690795
rs151139674	1	36764904		90001813	CD38 on IgD+ CD38dim	T	0.1973	0.04128	4.77955	1.834e-06		FA-BMD	T	-0.018415	0.024961	-0.737737	0.469469
rs151139674	1	36764904		90001813	CD38 on IgD+ CD38dim	T	0.1973	0.04128	4.77955	1.834e-06		FN-BMD	T	-0.002229	0.011841	-0.188239	0.853853
rs4462104	1	36975893		90001471	CD62L- plasmacytoid DC %DC	C	-0.1401	0.03077	-4.55314	5.461e-06		TB-BMD	T	-0.0156	0.0072	-2.16667	0.02989
rs4462104	1	36975893		90001471	CD62L- plasmacytoid DC %DC	C	-0.1401	0.03077	-4.55314	5.461e-06		LS-BMD	C	-0.002362	0.010978	-0.215143	0.833563
rs4462104	1	36975893		90001471	CD62L- plasmacytoid DC %DC	C	-0.1401	0.03077	-4.55314	5.461e-06		FA-BMD	C	-0.022812	0.018916	-1.20592	0.237016
rs4462104	1	36975893		90001471	CD62L- plasmacytoid DC %DC	C	-0.1401	0.03077	-4.55314	5.461e-06		FN-BMD	C	0.001455	0.00948	0.153454	0.880628
rs4462104	1	36975893		90001470	CD62L- plasmacytoid DC AC	C	-0.1397	0.03017	-4.63043	3.764e-06		TB-BMD	T	-0.0156	0.0072	-2.16667	0.02989
rs4462104	1	36975893		90001470	CD62L- plasmacytoid DC AC	C	-0.1397	0.03017	-4.63043	3.764e-06		LS-BMD	C	-0.002362	0.010978	-0.215143	0.833563
rs4462104	1	36975893		90001470	CD62L- plasmacytoid DC AC	C	-0.1397	0.03017	-4.63043	3.764e-06		FA-BMD	C	-0.022812	0.018916	-1.20592	0.237016
rs4462104	1	36975893		90001470	CD62L- plasmacytoid DC AC	C	-0.1397	0.03017	-4.63043	3.764e-06		FN-BMD	C	0.001455	0.00948	0.153454	0.880628
rs139529554	1	37040008		90001430	IgD+ CD38dim %lymphocyte	C	3.239	0.6751	4.79781	1.67e-06		TB-BMD	A	-0.0177	0.1201	-0.147377	0.8826
rs148951585	1	37369695		90001698	CD45RA+ CD28- CD8br AC	T	63.14	14.19	4.44961	8.86e-06		TB-BMD	T	0.3438	0.1209	2.84367	0.004476
rs148951585	1	37369695		90001698	CD45RA+ CD28- CD8br AC	T	63.14	14.19	4.44961	8.86e-06		LS-BMD	T	0.038564	0.061932	0.622678	0.543115
rs148951585	1	37369695		90001698	CD45RA+ CD28- CD8br AC	T	63.14	14.19	4.44961	8.86e-06		FA-BMD	T	-0.225112	0.113705	-1.97978	0.052248
rs148951585	1	37369695		90001698	CD45RA+ CD28- CD8br AC	T	63.14	14.19	4.44961	8.86e-06		FN-BMD	T	-0.017248	0.052694	-0.327332	0.74876
rs58985199	1	37569165		90001966	FSC-A on granulocyte	A	0.2063	0.0448	4.60491	4.322e-06		TB-BMD	A	0.0097	0.013	0.746154	0.4556
rs58985199	1	37569165		90001966	FSC-A on granulocyte	A	0.2063	0.0448	4.60491	4.322e-06		LS-BMD	A	0.024515	0.021948	1.11692	0.275324
rs58985199	1	37569165		90001966	FSC-A on granulocyte	A	0.2063	0.0448	4.60491	4.322e-06		FA-BMD	A	0.038187	0.038298	0.997106	0.328222
rs58985199	1	37569165		90001966	FSC-A on granulocyte	A	0.2063	0.0448	4.60491	4.322e-06		FN-BMD	A	0.012686	0.01857	0.683178	0.503852
rs2811620	1	37871985		90001809	CD38 on CD20-	T	-0.1573	0.03519	-4.47002	8.093e-06		TB-BMD	T	-0.0167	0.0066	-2.5303	0.01098
rs2811620	1	37871985		90001809	CD38 on CD20-	T	-0.1573	0.03519	-4.47002	8.093e-06		LS-BMD	C	-0.000784	0.010413	-0.075273	0.941376
rs2811620	1	37871985		90001809	CD38 on CD20-	T	-0.1573	0.03519	-4.47002	8.093e-06		FA-BMD	C	-0.037258	0.018697	-1.99268	0.050734
rs2811620	1	37871985		90001809	CD38 on CD20-	T	-0.1573	0.03519	-4.47002	8.093e-06		FN-BMD	C	-0.005086	0.008982	-0.56623	0.579576
rs150375532	1	38146353		90001990	CD64 on CD14- CD16+ monocyte	A	1.124	0.2456	4.57655	4.864e-06		TB-BMD	A	-0.0051	0.0289	-0.176471	0.8598
rs150375532	1	38146353		90001990	CD64 on CD14- CD16+ monocyte	A	1.124	0.2456	4.57655	4.864e-06		LS-BMD	A	0.038409	0.038089	1.00841	0.32468
rs150375532	1	38146353		90001990	CD64 on CD14- CD16+ monocyte	A	1.124	0.2456	4.57655	4.864e-06		FA-BMD	A	0.019041	0.063827	0.298322	0.769899
rs150375532	1	38146353		90001990	CD64 on CD14- CD16+ monocyte	A	1.124	0.2456	4.57655	4.864e-06		FN-BMD	A	0.027716	0.033109	0.837116	0.412738
rs573830319	1	38393439		90001698	CD45RA+ CD28- CD8br AC	A	51.21	10.5	4.87714	1.124e-06		TB-BMD	A	-0.03	0.0723	-0.414938	0.6783
rs573830319	1	38393439		90001698	CD45RA+ CD28- CD8br AC	A	51.21	10.5	4.87714	1.124e-06		LS-BMD	A	-0.049788	0.054697	-0.910239	0.374006
rs573830319	1	38393439		90001698	CD45RA+ CD28- CD8br AC	A	51.21	10.5	4.87714	1.124e-06		FA-BMD	A	0.059159	0.086407	0.684652	0.502038
rs573830319	1	38393439		90001698	CD45RA+ CD28- CD8br AC	A	51.21	10.5	4.87714	1.124e-06		FN-BMD	A	-0.007632	0.048083	-0.158734	0.876554
rs17465420	1	38398588		90001582	CD14+ CD16- monocyte AC	C	0.1094	0.02467	4.43454	9.531e-06		TB-BMD	T	-0.0246	0.0061	-4.03279	6.006e-05
rs17465420	1	38398588		90001582	CD14+ CD16- monocyte AC	C	0.1094	0.02467	4.43454	9.531e-06		LS-BMD	T	-0.008604	0.00898	-0.958105	0.349401
rs17465420	1	38398588		90001582	CD14+ CD16- monocyte AC	C	0.1094	0.02467	4.43454	9.531e-06		FA-BMD	T	-0.007785	0.015854	-0.491066	0.630185
rs17465420	1	38398588		90001582	CD14+ CD16- monocyte AC	C	0.1094	0.02467	4.43454	9.531e-06		FN-BMD	T	0.001495	0.007694	0.194331	0.849181
rs530471355	1	38468560		90002034	CD39 on monocyte	C	-0.5892	0.1182	-4.98477	6.578e-07		TB-BMD	T	0.0014	0.0552	0.0253623	0.9797
rs530471355	1	38468560		90002034	CD39 on monocyte	C	-0.5892	0.1182	-4.98477	6.578e-07		LS-BMD	C	0.015263	0.047828	0.319129	0.755291
rs530471355	1	38468560		90002034	CD39 on monocyte	C	-0.5892	0.1182	-4.98477	6.578e-07		FA-BMD	C	0.010797	0.071389	0.151237	0.882094
rs530471355	1	38468560		90002034	CD39 on monocyte	C	-0.5892	0.1182	-4.98477	6.578e-07		FN-BMD	C	0.042159	0.041287	1.02112	0.317717
rs12076726	1	38545541		90001904	CD86 on CD62L+ myeloid DC	T	0.2941	0.06566	4.47913	7.765e-06		TB-BMD	T	0.0101	0.0108	0.935185	0.3495
rs12076726	1	38545541		90001904	CD86 on CD62L+ myeloid DC	T	0.2941	0.06566	4.47913	7.765e-06		LS-BMD	T	0.002019	0.016653	0.121233	0.905728
rs12076726	1	38545541		90001904	CD86 on CD62L+ myeloid DC	T	0.2941	0.06566	4.47913	7.765e-06		FA-BMD	T	0.007054	0.030015	0.23501	0.817749
rs12076726	1	38545541		90001904	CD86 on CD62L+ myeloid DC	T	0.2941	0.06566	4.47913	7.765e-06		FN-BMD	T	0.010028	0.014282	0.702126	0.492093
rs138028805	1	38546640		90002034	CD39 on monocyte	G	-0.6087	0.1164	-5.22938	1.832e-07		TB-BMD	C	-0.0083	0.0213	-0.389671	0.6955
rs138028805	1	38546640		90002034	CD39 on monocyte	G	-0.6087	0.1164	-5.22938	1.832e-07		LS-BMD	G	-0.022174	0.025377	-0.873792	0.391695
rs138028805	1	38546640		90002034	CD39 on monocyte	G	-0.6087	0.1164	-5.22938	1.832e-07		FA-BMD	G	0.04218	0.043159	0.977303	0.337921
rs138028805	1	38546640		90002034	CD39 on monocyte	G	-0.6087	0.1164	-5.22938	1.832e-07		FN-BMD	G	0.029422	0.02193	1.34159	0.188103
rs1993804	1	38660593		90002011	CD64 on CD14+ CD16+ monocyte	T	-0.1241	0.02764	-4.48987	7.33e-06		TB-BMD	T	-0.0022	0.0061	-0.360656	0.7193
rs1993804	1	38660593		90002011	CD64 on CD14+ CD16+ monocyte	T	-0.1241	0.02764	-4.48987	7.33e-06		LS-BMD	T	0.004392	0.009442	0.465109	0.64967
rs1993804	1	38660593		90002011	CD64 on CD14+ CD16+ monocyte	T	-0.1241	0.02764	-4.48987	7.33e-06		FA-BMD	T	-0.01834	0.016922	-1.0838	0.287911
rs1993804	1	38660593		90002011	CD64 on CD14+ CD16+ monocyte	T	-0.1241	0.02764	-4.48987	7.33e-06		FN-BMD	T	0.007359	0.008119	0.906362	0.375158
rs139712538	1	38666039		90001698	CD45RA+ CD28- CD8br AC	C	145.1	29.13	4.98112	6.714e-07		TB-BMD	T	0.0315	0.0557	0.56553	0.5711
rs139712538	1	38666039		90001698	CD45RA+ CD28- CD8br AC	C	145.1	29.13	4.98112	6.714e-07		LS-BMD	C	0.035029	0.058356	0.600257	0.557734
rs139712538	1	38666039		90001698	CD45RA+ CD28- CD8br AC	C	145.1	29.13	4.98112	6.714e-07		FA-BMD	C	0.024693	0.104035	0.237358	0.815961
rs139712538	1	38666039		90001698	CD45RA+ CD28- CD8br AC	C	145.1	29.13	4.98112	6.714e-07		FN-BMD	C	0.078292	0.049466	1.58274	0.121456
rs78823993	1	38868362		90001982	CCR2 on CD14- CD16+ monocyte	A	1.512	0.3063	4.93634	8.259e-07		TB-BMD	A	0.0318	0.0271	1.17343	0.2395
rs78823993	1	38868362		90001982	CCR2 on CD14- CD16+ monocyte	A	1.512	0.3063	4.93634	8.259e-07		LS-BMD	A	0.012536	0.036123	0.347031	0.734673
rs78823993	1	38868362		90001982	CCR2 on CD14- CD16+ monocyte	A	1.512	0.3063	4.93634	8.259e-07		FA-BMD	A	0.026455	0.057406	0.460836	0.651393
rs78823993	1	38868362		90001982	CCR2 on CD14- CD16+ monocyte	A	1.512	0.3063	4.93634	8.259e-07		FN-BMD	A	-0.007644	0.030669	-0.249242	0.807322
rs142454956	1	38892744		90001915	CD45 on T cell	T	0.342	0.07613	4.49232	7.317e-06		TB-BMD	T	-0.0132	0.0131	-1.00763	0.315
rs142454956	1	38892744		90001915	CD45 on T cell	T	0.342	0.07613	4.49232	7.317e-06		LS-BMD	T	-0.045307	0.043755	-1.03547	0.311863
rs142454956	1	38892744		90001915	CD45 on T cell	T	0.342	0.07613	4.49232	7.317e-06		FA-BMD	T	0.036911	0.080774	0.456975	0.654122
rs142454956	1	38892744		90001915	CD45 on T cell	T	0.342	0.07613	4.49232	7.317e-06		FN-BMD	T	-0.074721	0.039493	-1.89201	0.064142
rs7522863	1	39385086		90001810	CD38 on CD3- CD19-	C	0.3194	0.06677	4.78359	1.861e-06		TB-BMD	A	0.042	0.0146	2.87671	0.004067
rs7522863	1	39385086		90001810	CD38 on CD3- CD19-	C	0.3194	0.06677	4.78359	1.861e-06		LS-BMD	A	0.000965	0.025957	0.037184	0.970911
rs7522863	1	39385086		90001810	CD38 on CD3- CD19-	C	0.3194	0.06677	4.78359	1.861e-06		FA-BMD	A	0.036442	0.040968	0.889526	0.383206
rs7522863	1	39385086		90001810	CD38 on CD3- CD19-	C	0.3194	0.06677	4.78359	1.861e-06		FN-BMD	A	-0.02177	0.021845	-0.996547	0.328236
rs75414548	1	39385714		90001436	Memory B cell %lymphocyte	A	0.2864	0.06412	4.46663	8.202e-06		TB-BMD	A	-0.0057	0.0127	-0.448819	0.6549
rs75414548	1	39385714		90001436	Memory B cell %lymphocyte	A	0.2864	0.06412	4.46663	8.202e-06		LS-BMD	A	0.001803	0.017038	0.105813	0.91767
rs75414548	1	39385714		90001436	Memory B cell %lymphocyte	A	0.2864	0.06412	4.46663	8.202e-06		FA-BMD	A	0.016203	0.029989	0.5403	0.596292
rs75414548	1	39385714		90001436	Memory B cell %lymphocyte	A	0.2864	0.06412	4.46663	8.202e-06		FN-BMD	A	-0.006032	0.014726	-0.409615	0.688588
rs7537437	1	39439538		90001590	CD4+ AC	A	-0.1404	0.03159	-4.44444	9.069e-06		TB-BMD	A	-0.0115	0.0072	-1.59722	0.1098
rs7537437	1	39439538		90001590	CD4+ AC	A	-0.1404	0.03159	-4.44444	9.069e-06		LS-BMD	A	-0.000186	0.010581	-0.017547	0.98632
rs7537437	1	39439538		90001590	CD4+ AC	A	-0.1404	0.03159	-4.44444	9.069e-06		FA-BMD	A	-0.002689	0.018475	-0.14557	0.886481
rs7537437	1	39439538		90001590	CD4+ AC	A	-0.1404	0.03159	-4.44444	9.069e-06		FN-BMD	A	-0.01285	0.0091	-1.41213	0.167039
rs55723607	1	39487995		90001976	FSC-A on NKT	A	0.5933	0.1314	4.51522	6.513e-06		TB-BMD	A	-0.0063	0.0312	-0.201923	0.8409
rs55723607	1	39487995		90001976	FSC-A on NKT	A	0.5933	0.1314	4.51522	6.513e-06		LS-BMD	A	-0.015749	0.040976	-0.384342	0.707401
rs55723607	1	39487995		90001976	FSC-A on NKT	A	0.5933	0.1314	4.51522	6.513e-06		FA-BMD	A	-0.07621	0.069459	-1.09719	0.281993
rs55723607	1	39487995		90001976	FSC-A on NKT	A	0.5933	0.1314	4.51522	6.513e-06		FN-BMD	A	0.017802	0.035105	0.507106	0.619785
rs59102092	1	39551423		90001732	CD19 on IgD- CD27-	C	-0.1649	0.03615	-4.56155	5.231e-06		TB-BMD	A	0.0127	0.0087	1.45977	0.1441
rs59102092	1	39551423		90001732	CD19 on IgD- CD27-	C	-0.1649	0.03615	-4.56155	5.231e-06		LS-BMD	C	-0.021404	0.012658	-1.69093	0.098645
rs59102092	1	39551423		90001732	CD19 on IgD- CD27-	C	-0.1649	0.03615	-4.56155	5.231e-06		FA-BMD	C	-0.011319	0.022062	-0.513059	0.614943
rs59102092	1	39551423		90001732	CD19 on IgD- CD27-	C	-0.1649	0.03615	-4.56155	5.231e-06		FN-BMD	C	0.001305	0.010868	0.120042	0.906477
rs139555925	1	39787071		90001698	CD45RA+ CD28- CD8br AC	A	150.5	30.57	4.92313	8.986e-07		TB-BMD	A	-0.016	0.1252	-0.127796	0.8984
rs141628139	1	39839429		90001990	CD64 on CD14- CD16+ monocyte	T	0.7833	0.1648	4.75303	2.08e-06		TB-BMD	T	0.1141	0.0776	1.47036	0.1418
rs41270829	1	40011690		90002049	CD45 on Mo MDSC	T	0.2225	0.04912	4.52972	6.354e-06		TB-BMD	T	0.016	0.0074	2.16216	0.0295
rs41270829	1	40011690		90002049	CD45 on Mo MDSC	T	0.2225	0.04912	4.52972	6.354e-06		LS-BMD	T	0.032895	0.01122	2.93186	0.004204
rs41270829	1	40011690		90002049	CD45 on Mo MDSC	T	0.2225	0.04912	4.52972	6.354e-06		FA-BMD	T	0.000365	0.020162	0.018095	0.985837
rs41270829	1	40011690		90002049	CD45 on Mo MDSC	T	0.2225	0.04912	4.52972	6.354e-06		FN-BMD	T	-0.005666	0.009638	-0.587883	0.565162
rs72663531	1	40030048		90001561	CD45RA+ CD8br %CD8br	G	1.998	0.4341	4.60263	4.317e-06		TB-BMD	T	-0.0178	0.046	-0.386957	0.6991
rs72663531	1	40030048		90001561	CD45RA+ CD8br %CD8br	G	1.998	0.4341	4.60263	4.317e-06		LS-BMD	T	0.016762	0.045324	0.369836	0.716963
rs72663531	1	40030048		90001561	CD45RA+ CD8br %CD8br	G	1.998	0.4341	4.60263	4.317e-06		FA-BMD	T	-0.049168	0.085993	-0.571764	0.575162
rs72663531	1	40030048		90001561	CD45RA+ CD8br %CD8br	G	1.998	0.4341	4.60263	4.317e-06		FN-BMD	T	-0.009733	0.039187	-0.248363	0.807493
rs116412485	1	40040949		90001748	CD20 on IgD+ CD38-	A	-0.2992	0.06701	-4.46501	8.245e-06		TB-BMD	A	-0.0098	0.0149	-0.657718	0.5117
rs116412485	1	40040949		90001748	CD20 on IgD+ CD38-	A	-0.2992	0.06701	-4.46501	8.245e-06		LS-BMD	A	0.012526	0.021104	0.59352	0.562164
rs116412485	1	40040949		90001748	CD20 on IgD+ CD38-	A	-0.2992	0.06701	-4.46501	8.245e-06		FA-BMD	A	0.02848	0.037719	0.755052	0.459104
rs116412485	1	40040949		90001748	CD20 on IgD+ CD38-	A	-0.2992	0.06701	-4.46501	8.245e-06		FN-BMD	A	0.03881	0.018163	2.13674	0.036572
rs142957394	1	40057828		90001697	CD45RA- CD28- CD8br %T cell	T	10.66	2.391	4.45839	8.565e-06		TB-BMD	T	0.1139	0.0618	1.84304	0.06531
rs142957394	1	40057828		90001697	CD45RA- CD28- CD8br %T cell	T	10.66	2.391	4.45839	8.565e-06		LS-BMD	T	-0.024675	0.051105	-0.482837	0.63726
rs142957394	1	40057828		90001697	CD45RA- CD28- CD8br %T cell	T	10.66	2.391	4.45839	8.565e-06		FA-BMD	T	0.133011	0.081333	1.63538	0.108816
rs142957394	1	40057828		90001697	CD45RA- CD28- CD8br %T cell	T	10.66	2.391	4.45839	8.565e-06		FN-BMD	T	-0.006972	0.043353	-0.160827	0.87494
rs79355481	1	40087162		90002088	CD11c on CD62L+ myeloid DC	T	0.3635	0.07342	4.95097	7.842e-07		TB-BMD	T	0.0405	0.0199	2.03518	0.0415
rs79355481	1	40087162		90002088	CD11c on CD62L+ myeloid DC	T	0.3635	0.07342	4.95097	7.842e-07		LS-BMD	T	0.015631	0.029427	0.531178	0.60394
rs79355481	1	40087162		90002088	CD11c on CD62L+ myeloid DC	T	0.3635	0.07342	4.95097	7.842e-07		FA-BMD	T	-0.035924	0.050728	-0.708157	0.487471
rs79355481	1	40087162		90002088	CD11c on CD62L+ myeloid DC	T	0.3635	0.07342	4.95097	7.842e-07		FN-BMD	T	0.027775	0.025182	1.10296	0.280478
rs79355481	1	40087162		90002087	CD11c on myeloid DC	T	0.383	0.0736	5.2038	2.083e-07		TB-BMD	T	0.0405	0.0199	2.03518	0.0415
rs79355481	1	40087162		90002087	CD11c on myeloid DC	T	0.383	0.0736	5.2038	2.083e-07		LS-BMD	T	0.015631	0.029427	0.531178	0.60394
rs79355481	1	40087162		90002087	CD11c on myeloid DC	T	0.383	0.0736	5.2038	2.083e-07		FA-BMD	T	-0.035924	0.050728	-0.708157	0.487471
rs79355481	1	40087162		90002087	CD11c on myeloid DC	T	0.383	0.0736	5.2038	2.083e-07		FN-BMD	T	0.027775	0.025182	1.10296	0.280478
rs72663570	1	40095534		90001905	CD86 on monocyte	T	0.1555	0.03506	4.43525	9.609e-06		TB-BMD	T	0.0166	0.0085	1.95294	0.04925
rs72663570	1	40095534		90001905	CD86 on monocyte	T	0.1555	0.03506	4.43525	9.609e-06		LS-BMD	T	0.026464	0.01215	2.17807	0.033423
rs72663570	1	40095534		90001905	CD86 on monocyte	T	0.1555	0.03506	4.43525	9.609e-06		FA-BMD	T	-0.014161	0.02144	-0.660498	0.517243
rs72663570	1	40095534		90001905	CD86 on monocyte	T	0.1555	0.03506	4.43525	9.609e-06		FN-BMD	T	0.014326	0.010403	1.37715	0.177802
rs61779793	1	40193589		90001570	EM DN (CD4-CD8-) %DN	T	-0.6924	0.1535	-4.51075	6.718e-06		TB-BMD	T	0.029	0.0181	1.60221	0.1095
rs61779793	1	40193589		90001570	EM DN (CD4-CD8-) %DN	T	-0.6924	0.1535	-4.51075	6.718e-06		LS-BMD	T	0.027256	0.027548	0.989382	0.333892
rs61779793	1	40193589		90001570	EM DN (CD4-CD8-) %DN	T	-0.6924	0.1535	-4.51075	6.718e-06		FA-BMD	T	-0.078709	0.049013	-1.60588	0.115346
rs61779793	1	40193589		90001570	EM DN (CD4-CD8-) %DN	T	-0.6924	0.1535	-4.51075	6.718e-06		FN-BMD	T	0.056206	0.023573	2.3844	0.019667
rs114017670	1	40242025		90001767	CD24 on IgD+ CD38- unsw mem	G	0.3133	0.07061	4.43705	9.657e-06		TB-BMD	A	-0.0382	0.0147	-2.59864	0.009524
rs114017670	1	40242025		90001767	CD24 on IgD+ CD38- unsw mem	G	0.3133	0.07061	4.43705	9.657e-06		LS-BMD	G	0.035352	0.019516	1.81146	0.076873
rs114017670	1	40242025		90001767	CD24 on IgD+ CD38- unsw mem	G	0.3133	0.07061	4.43705	9.657e-06		FA-BMD	G	0.060274	0.033898	1.77812	0.081256
rs114017670	1	40242025		90001767	CD24 on IgD+ CD38- unsw mem	G	0.3133	0.07061	4.43705	9.657e-06		FN-BMD	G	0.024677	0.016897	1.4604	0.153003
rs143109147	1	40387371		90001428	IgD- CD38dim %B cell	C	-2.636	0.5937	-4.43995	9.306e-06		TB-BMD	T	0.0093	0.0241	0.385892	0.6985
rs143109147	1	40387371		90001428	IgD- CD38dim %B cell	C	-2.636	0.5937	-4.43995	9.306e-06		LS-BMD	C	0.056765	0.038892	1.45955	0.154007
rs143109147	1	40387371		90001428	IgD- CD38dim %B cell	C	-2.636	0.5937	-4.43995	9.306e-06		FA-BMD	C	-0.009714	0.068417	-0.141978	0.889263
rs143109147	1	40387371		90001428	IgD- CD38dim %B cell	C	-2.636	0.5937	-4.43995	9.306e-06		FN-BMD	C	0.032663	0.033621	0.97152	0.341797
rs143109147	1	40387371		90001424	IgD+ %Lymphocyte	C	2.746	0.5892	4.66056	3.272e-06		TB-BMD	T	0.0093	0.0241	0.385892	0.6985
[truncated: 185,053 more rows]
